# Supplementary material for: The Functional 3D Organization of Unicellular Genomes
Source: Sci Rep. 2019 Sep 4;9:12734. doi: 10.1038/s41598-019-48798-7 (PMC6726614; doi:10.1038/s41598-019-48798-7)
Supplement: Supplementary file 2 — Animated figures [file 41598_2019_48798_MOESM2_ESM.zip]

Archive with 12 entries (12 files):
- Video1.gif.mp4
- Video11.gif.mp4
- Video12.gif.mp4
- Video1s.gif.mp4
- Video2.gif.mp4
- Video3.gif.mp4
- Video4.gif.mp4
- Video5.gif.mp4
- Video6.gif.mp4
- Video7.gif.mp4
- Video8.gif.mp4
- Video9.gif.mp4
