# Supplementary material for: The Functional 3D Organization of Unicellular Genomes
Source: Sci Rep. 2019 Sep 4;9:12734. doi: 10.1038/s41598-019-48798-7 (PMC6726614; doi:10.1038/s41598-019-48798-7)
Supplement: Supplementary file 3 — Supplementary detailed results [file 41598_2019_48798_MOESM3_ESM.zip]

Archive with 2 entries (2 files):
- Resultsfull.xlsx
- ResultSummary.xlsx
