# Supplementary material for: The Functional 3D Organization of Unicellular Genomes
Source: Sci Rep. 2019 Sep 4;9:12734. doi: 10.1038/s41598-019-48798-7 (PMC6726614; doi:10.1038/s41598-019-48798-7)
Supplement: Supplementary file 3 — Supplementary detailed results [file 41598_2019_48798_MOESM3_ESM.zip › Resultsfull.xlsx]

## Sheet: Resultsfull
Organism	Annotation	Name	pvalue	qvalue	B	n	b	RMSE	1Dqvalue	#Empirical<p	NearestP
C. crescentus	COGs	COG1629	1.20356e-06	0.00251283	37	149	29	0.178	0.046056
C. crescentus	COGs	COG3668	0.00037401	0.0351718	7	110	7	0.363	0.301588
C. crescentus	COGs	COG2814	0.000573878	0.0244818	6	53	5	0.19	0.182886
C. crescentus	COGs	COG4772	7.02695e-05	0.0435637	8	66	7	0.397	0.260223
C. crescentus	COGs	COG2885	0.0119255	0.201933	5	134	5	0.396	0.959182
C. crescentus	COGs	COG2072	0.000616243	0.0793838	5	12	3	0.141	0.334289
C. crescentus	COGs	COG0412	2.4425e-05	0.200993	5	5	3	0.397	0.692
C. crescentus	COGs	COG0657	0.00124673	0.126231	5	3	2	0.221	0.334289
C. crescentus	COGs	COG0823	0.000430002	0.31243	5	2	2	0.357	0.724371
C. crescentus	COGs	COG2963	7.73289e-06	0.00156591	7	8	4	0.385	0.00335195
C. crescentus	COGs	COG0642	0.00301534	0.231651	7	56	5	0.22	0.49008
C. crescentus	COGs	COG0745	0.0190018	0.432342	19	2	2	0.223	0.884259
C. crescentus	COGs	COG1522	0.00436881	0.193037	8	27	4	0.372	0.37498
C. crescentus	COGs	COG0784	0.000937093	0.0170138	37	159	26	0.171	0.0322313
C. crescentus	COGs	COG1960	0.000598747	0.370341	16	32	7	0.176	0.685299
C. crescentus	COGs	COG2271	0.00783999	0.27781	6	47	4	0.182	0.509233
C. crescentus	COGs	COG4774	0.0213919	0.486472	6	62	4	0.357	0.89047
C. crescentus	COGs	COG0596	0.0015041	0.427222	10	47	6	0.239	0.776598
C. crescentus	COGs	COG3547	0.00187576	0.203397	5	17	3	0.255	0.353612
C. crescentus	COGs	COG0664	0.0324757	0.433832	4	1	1	0.05	0.709011
C. crescentus	COGs	COG0346	0.000787718	0.309814	13	203	13	0.191	0.505356
C. crescentus	COGs	COG0488	0.00595743	0.256865	5	6	2	0.123	0.414589
C. crescentus	COGs	COG0840	0.00924641	0.448005	17	6	3	0.236	0.720453
C. crescentus	COGs	COG2801	1.63493e-05	0.00215074	7	9	4	0.386	0.00335195
C. crescentus	COGs	COG2202	0.0471341	0.621813	5	1	1	0.265	0.933134
C. crescentus	COGs	COG0491	0.00221247	0.382997	7	11	3	0.208	0.56676
C. crescentus	COGs	COG0318	0.000275418	0.442553	14	3	3	0.219	0.633163
C. crescentus	COGs	COG4191	0.0646364	0.665485	7	109	5	0.188	0.943033
C. crescentus	COGs	COG0494	0.0954234	0.667199	8	1	1	0.219	0.935641
C. crescentus	COGs	COG1733	0.0348592	0.634009	6	120	5	0.239	0.871308
C. crescentus	COGs	COG1131	0.00234979	0.681369	8	157	8	0.382	0.907873
C. crescentus	COGs	COG2050	0.00103302	0.203119	6	105	6	0.243	0.269325
C. crescentus	COGs	COG0500	0.000430002	0.386007	5	2	2	0.283	0.501433
C. crescentus	COGs	COG1028	0.000774498	0.737011	26	5	4	0.151	0.946576
C. crescentus	COGs	COG2303	0.0324757	0.477995	4	1	1	0.134	0.592773
C. crescentus	COGs	COG0183	0.0126828	0.802053	11	3	2	0.133	0.989297
C. crescentus	COGs	COG1228	0.00300497	0.722613	6	15	3	0.169	0.890023
C. crescentus	COGs	COG1250	0.0324757	0.743937	4	1	1	0.129	0.905709
C. crescentus	COGs	COG0673	0.00824392	0.148116	5	7	2	0.066	0.180166
C. crescentus	COGs	COG2030	0.0324757	0.679923	4	1	1	0.5	0.810747
C. crescentus	COGs	COG3735	0.0194023	0.698215	3	1	1	0.026	0.832452
C. crescentus	COGs	COG0456	0.00575858	0.717218	11	33	5	0.24	0.842655
C. crescentus	COGs	COG0451	0.0179285	0.503733	5	36	3	0.211	0.590933
C. crescentus	COGs	COG0859	0.00595743	0.724806	5	6	2	0.218	0.849897
C. crescentus	COGs	COG0624	0.0784996	0.827316	7	1	1	0.18	0.968455
C. crescentus	COGs	COG0697	0.02317	0.769207	8	6	2	0.228	0.883493
C. crescentus	COGs	COG0845	0.0417014	0.450184	11	52	5	0.122	0.515993
C. crescentus	COGs	COG1051	0.000783271	0.748335	5	13	3	0.341	0.854944
C. crescentus	COGs	COG0457	0.0235126	0.809658	12	12	3	0.162	0.902253
C. crescentus	COGs	COG0604	0.0954234	0.878455	8	1	1	0.159	0.977869
C. crescentus	COGs	COG0477	0.0101155	0.633053	10	3	2	0.32	0.69469
C. crescentus	COGs	COG4773	0.112807	0.715376	9	1	1	0.173	0.781093
C. crescentus	COGs	COG1506	0.0162562	0.698928	8	5	2	0.197	0.749708
C. crescentus	COGs	COG5002	0.00638566	0.219421	6	142	6	0.447	0.231942
C. crescentus	COGs	COG1846	0.148258	0.920715	11	1	1	0.117	0.972333
C. crescentus	COGs	COG1472	0.0201959	0.475523	7	23	3	0.207	0.494704
C. crescentus	COGs	COG2226	0.00127757	0.258707	7	2	2	0.28	0.258707
C. crescentus	COGs	COG1595	0.00132472	0.335624	12	5	3	0.252	0.335624
C. crescentus	COGs	COG4206	0.00185175	0.37498	8	2	2	0.198	0.37498
C. crescentus	COGs	COG0841	0.00824392	0.777395	5	7	2	0.232	0.770006
C. crescentus	COGs	COG1802	0.0471341	0.771858	5	1	1	0.124	0.764298
C. crescentus	COGs	COG2207	0.0506769	0.802936	10	20	3	0.239	0.778054
C. crescentus	COGs	COG1680	0.023882	0.914202	11	4	2	0.217	0.867793
C. crescentus	COGs	COG0665	0.0111245	0.741998	7	5	2	0.153	0.667494
C. crescentus	COGs	COG3920	0.000208577	0.220272	12	8	4	0.249	0.197997
C. crescentus	COGs	COG1538	0.0607285	0.704191	7	107	5	0.076	0.630401
C. crescentus	COGs	COG1835	0.0416124	0.724858	6	37	3	0.281	0.64511
C. crescentus	COGs	COG0640	0.02317	0.626339	8	6	2	0.269	0.557147
C. crescentus	COGs	COG1012	0.0195099	0.838602	13	3	2	0.126	0.74115
C. crescentus	COGs	COG3279	0.00824392	0.460106	5	7	2	0.302	0.403391
C. crescentus	COGs	COG1024	0.00265542	0.882591	14	157	12	0.167	0.752974
C. crescentus	COGs	COG0693	0.0324757	0.834759	4	1	1	0.236	0.6981
C. crescentus	COGs	COG0154	0.00124673	0.226879	5	3	2	0.125	0.183798
C. crescentus	COGs	COG0583	0.0525054	0.777655	11	6	2	0.126	0.629573
C. crescentus	COGs	COG1357	0.0324757	0.784236	4	1	1	0.226	0.627949
C. crescentus	COGs	COG2010	0.0620426	0.656366	6	1	1	0.092	0.499055
C. crescentus	COGs	COG0625	0.0919749	0.776391	18	64	7	0.185	0.572775
C. crescentus	COGs	COG2267	0.0235217	0.794366	14	3	2	0.179	0.576135
C. crescentus	COGs	COG1609	0.000208026	0.27096	13	3	3	0.174	0.195888
C. crescentus	COGs	COG5001	0.000916555	0.101061	6	27	4	0.482	0.0673257
C. crescentus	COGs	COG0795	0.0194023	0.685388	3	1	1	0.012	0.455005
C. crescentus	COGs	COG1309	0.0622281	0.473499	26	266	23	0.117	0.30752
C. crescentus	COGs	COG4771	0.00331147	0.118874	29	163	21	0.169	0.0712596
C. crescentus	COGs	COG1396	0.000621109	0.209818	12	10	4	0.304	0.118635
C. crescentus	COGs	COG0438	0.00113456	0.129752	8	38	5	0.308	0.0730492
C. crescentus	COGs	COG2234	0.00168839	0.13039	7	10	3	0.356	0.0723483
C. crescentus	COGs	COG0524	0.0471341	0.664231	5	1	1	0.456	0.360333
C. crescentus	COGs	COG1344	0.000430002	0.168308	5	2	2	0.306	0.0870754
C. crescentus	COGs	COG0652	0.000191439	0.0775329	4	2	2	0.069	0.0387664
C. crescentus	COGs	COG0265	0.000430002	0.174151	5	2	2	0.271	0.0870754
C. crescentus	COGs	COG1670	0.00202248	0.36091	10	7	3	0.378	0.0983013
C. crescentus	COGs	COG0739	0.0104255	0.531294	6	6	2	0.136	0.0968104
C. crescentus	COGs	COG0612	0.00521297	0.621217	4	8	2	0.135	0.0950253
C. crescentus	COGs	COG2205	0.00173412	0.172862	24	71	12	0.275	0.0223621
C. crescentus	GO	GO_0006260	5.98678e-06	0.00796053	17	123	15	0.347	0.841068
C. crescentus	GO	GO_0006355	1.28145e-09	1.80982e-05	189	76	61	0.068	0.00184197
C. crescentus	GO	GO_0051536	0.000226692	0.0383656	22	35	9	0.222	0.99603
C. crescentus	GO	GO_0006662	0.0010073	0.0513541	5	39	4	0.431	0.912143
C. crescentus	GO	GO_0006298	0.000108459	0.0589335	4	11	3	0.545	0.684612
C. crescentus	GO	GO_0006457	0.0108431	0.107654	20	258	19	0.184	0.622716
C. crescentus	GO	GO_0030976	3.31267e-05	0.165581	5	18	4	0.206	0.910342
C. crescentus	GO	GO_0051082	2.62522e-05	0.0760798	8	3	3	0.309	0.37498
C. crescentus	GO	GO_0006281	6.73021e-05	0.140899	32	203	28	0.211	0.662896
C. crescentus	GO	GO_0016469	0.000430002	0.22979	5	2	2	0.291	0.994891
C. crescentus	GO	GO_0004871	0.00688816	0.157681	27	117	16	0.165	0.669565
C. crescentus	GO	GO_0043565	4.04558e-07	0.0138154	56	16	12	0.132	0.0583785
C. crescentus	GO	GO_0006807	0.0165079	0.15217	7	184	7	0.435	0.62918
C. crescentus	GO	GO_0005524	8.52668e-05	0.113909	194	364	188	0.058	0.455703
C. crescentus	GO	GO_0008408	0.00127757	0.189728	7	2	2	0.397	0.709501
C. crescentus	GO	GO_0005634	0.000215727	0.22966	15	204	15	0.216	0.831233
C. crescentus	GO	GO_0018106	0.00079276	0.0602768	47	250	41	0.16	0.214032
C. crescentus	GO	GO_0006810	0.0060648	0.0842768	126	366	123	0.068	0.296877
C. crescentus	GO	GO_0003755	0.000174459	0.0153591	10	33	6	0.251	0.0503162
C. crescentus	GO	GO_0003895	0.000137423	0.252312	13	180	13	0.273	0.80494
C. crescentus	GO	GO_0003890	0.000155657	0.254054	13	181	13	0.273	0.80494
C. crescentus	GO	GO_0003894	0.000137423	0.254168	13	180	13	0.273	0.80494
C. crescentus	GO	GO_0016451	0.000155657	0.254249	13	181	13	0.273	0.80494
C. crescentus	GO	GO_0003893	0.000137423	0.25446	13	180	13	0.273	0.80494
C. crescentus	GO	GO_0016450	0.000155657	0.25447	13	181	13	0.273	0.80494
C. crescentus	GO	GO_0016448	0.000155657	0.254696	13	181	13	0.273	0.80494
C. crescentus	GO	GO_0003889	0.000155657	0.254721	13	181	13	0.273	0.80494
C. crescentus	GO	GO_0003891	0.000155657	0.254944	13	181	13	0.273	0.80494
C. crescentus	GO	GO_0019984	0.000155657	0.254948	13	181	13	0.273	0.80494
C. crescentus	GO	GO_0015999	0.000155657	0.255438	13	181	13	0.273	0.80494
C. crescentus	GO	GO_0016449	0.000155657	0.255889	13	181	13	0.273	0.80494
C. crescentus	GO	GO_0016000	0.000137423	0.255921	13	180	13	0.273	0.80494
C. crescentus	GO	GO_0016452	0.000155657	0.256275	13	181	13	0.273	0.80494
C. crescentus	GO	GO_0005694	0.00214659	0.176432	9	36	5	0.302	0.528746
C. crescentus	GO	GO_0000155	0.000189498	0.0185636	53	25	12	0.172	0.0555719
C. crescentus	GO	GO_0009274	0.000752738	0.318238	6	2	2	0.316	0.949829
C. crescentus	GO	GO_0003684	0.000208017	0.296017	5	27	4	0.318	0.867303
C. crescentus	GO	GO_0006412	0.000108492	0.231644	33	12	7	0.227	0.644548
C. crescentus	GO	GO_0008173	0.00595743	0.211688	5	6	2	0.218	0.569243
C. crescentus	GO	GO_0006935	0.00596383	0.171724	23	127	15	0.175	0.434024
C. crescentus	GO	GO_0050661	0.00343057	0.281137	10	2	2	0.274	0.69469
C. crescentus	GO	GO_0003700	4.23694e-05	0.0598937	132	69	40	0.079	0.144381
C. crescentus	GO	GO_0016763	0.000752738	0.414442	6	2	2	0.304	0.949829
C. crescentus	GO	GO_0003735	0.000787745	0.355492	26	130	18	0.216	0.78099
C. crescentus	GO	GO_0016021	0.00166075	0.210477	118	58	30	0.077	0.457381
C. crescentus	GO	GO_0015986	0.00185175	0.0558616	8	2	2	0.567	0.121249
C. crescentus	GO	GO_0046933	0.00185175	0.0558616	8	2	2	0.567	0.121249
C. crescentus	GO	GO_0046961	0.00185175	0.0558616	8	2	2	0.567	0.121249
C. crescentus	GO	GO_0016597	0.000399691	0.424399	11	4	3	0.213	0.912092
C. crescentus	GO	GO_0016740	0.000167168	0.365204	16	11	5	0.185	0.772383
C. crescentus	GO	GO_0051539	0.000686739	0.178272	8	58	6	0.392	0.37498
C. crescentus	GO	GO_0008312	0.000191439	0.077063	4	2	2	0.355	0.15751
C. crescentus	GO	GO_0019538	0.00167218	0.213167	9	56	6	0.275	0.432266
C. crescentus	GO	GO_0006614	0.000191439	0.0804675	4	2	2	0.355	0.15751
C. crescentus	GO	GO_0003995	0.00111263	0.3928	15	9	4	0.168	0.747823
C. crescentus	GO	GO_0008745	0.0324757	0.388337	4	1	1	0.133	0.719796
C. crescentus	GO	GO_0009089	0.00613335	0.443835	4	36	3	0.349	0.820542
C. crescentus	GO	GO_0016769	0.00996729	0.287332	8	4	2	0.15	0.528312
C. crescentus	GO	GO_0006352	0.000316914	0.199058	18	198	17	0.243	0.358328
C. crescentus	GO	GO_0016788	0.0471341	0.28906	5	1	1	0.068	0.503899
C. crescentus	GO	GO_0016987	0.000316914	0.206766	18	198	17	0.243	0.358328
C. crescentus	GO	GO_0016787	0.0196425	0.502015	54	19	8	0.118	0.837467
C. crescentus	GO	GO_0007059	0.0471341	0.605408	5	1	1	0.447	0.994826
C. crescentus	GO	GO_0006885	0.0324757	0.608303	4	1	1	0.321	0.97031
C. crescentus	GO	GO_0009253	0.0471341	0.36491	5	1	1	0.15	0.568608
C. crescentus	GO	GO_0004730	0.00287139	0.337759	4	6	2	0.181	0.525017
C. crescentus	GO	GO_0009086	0.000533934	0.281955	5	72	5	0.367	0.4346
C. crescentus	GO	GO_0010181	0.005757	0.249076	12	2	2	0.121	0.378904
C. crescentus	GO	GO_0016020	0.00236055	0.0584137	206	177	109	0.051	0.0886677
C. crescentus	GO	GO_0006777	0.0324757	0.610722	4	1	1	0.193	0.920036
C. crescentus	GO	GO_0009935	0.0124127	0.460673	4	108	4	0.267	0.685864
C. crescentus	GO	GO_0000287	0.00037227	0.251856	12	29	6	0.18	0.372316
C. crescentus	GO	GO_0004803	0.00681516	0.308994	22	9	4	0.143	0.452369
C. crescentus	GO	GO_0016779	0.0202893	0.640034	5	11	2	0.348	0.935712
C. crescentus	GO	GO_0016810	0.00209254	0.665302	15	237	15	0.266	0.965229
C. crescentus	GO	GO_0006313	0.00681516	0.317745	22	9	4	0.143	0.452369
C. crescentus	GO	GO_0008236	0.0174276	0.54944	12	78	7	0.216	0.781912
C. crescentus	GO	GO_0004497	0.0954234	0.624458	8	1	1	0.156	0.883148
C. crescentus	GO	GO_0008483	0.00343057	0.400946	10	2	2	0.155	0.564118
C. crescentus	GO	GO_0019861	0.000746825	0.0774281	4	18	3	0.355	0.108887
C. crescentus	GO	GO_0042626	0.00074013	0.0822341	10	25	5	0.282	0.113342
C. crescentus	GO	GO_0009374	0.000430002	0.0461826	5	2	2	0.215	0.0631282
C. crescentus	GO	GO_0004066	0.0324757	0.692563	4	1	1	0.061	0.945468
C. crescentus	GO	GO_0006529	0.0324757	0.692563	4	1	1	0.061	0.945468
C. crescentus	GO	GO_0042027	0.017032	0.330665	8	38	4	0.222	0.445098
C. crescentus	GO	GO_0005737	0.00105714	0.624617	92	199	62	0.099	0.831522
C. crescentus	GO	GO_0050662	0.00291211	0.739932	21	195	18	0.154	0.984449
C. crescentus	GO	GO_0006808	0.0105432	0.630923	4	43	3	0.138	0.828294
C. crescentus	GO	GO_0043169	0.000781693	0.121689	13	4	3	0.142	0.158293
C. crescentus	GO	GO_0004600	0.0185908	0.344786	8	39	4	0.222	0.445098
C. crescentus	GO	GO_0006098	0.0100606	0.618466	7	18	3	0.178	0.798279
C. crescentus	GO	GO_0006164	0.0324757	0.591954	4	1	1	0.455	0.763563
C. crescentus	GO	GO_0004616	0.0146012	0.72324	6	55	4	0.138	0.921566
C. crescentus	GO	GO_0000160	4.02396e-06	0.00428101	69	95	34	0.132	0.00543629
C. crescentus	GO	GO_0003746	0.00196062	0.578295	4	5	2	0.135	0.73391
C. crescentus	GO	GO_0006414	0.00196062	0.578908	4	5	2	0.135	0.73391
C. crescentus	GO	GO_0006304	0.00438519	0.720521	6	4	2	0.256	0.909987
C. crescentus	GO	GO_0004300	0.0235126	0.484331	12	12	3	0.155	0.611535
C. crescentus	GO	GO_0004518	0.0026527	0.696871	8	44	5	0.221	0.872286
C. crescentus	GO	GO_0017111	0.000123018	0.175777	24	4	4	0.25	0.2197
C. crescentus	GO	GO_0015904	0.0222193	0.52847	5	39	3	0.172	0.660121
C. crescentus	GO	GO_0006265	0.00223488	0.40979	6	3	2	0.295	0.507421
C. crescentus	GO	GO_0015520	0.0222193	0.534544	5	39	3	0.172	0.660121
C. crescentus	GO	GO_0030051	0.0201425	0.36325	8	40	4	0.222	0.445098
C. crescentus	GO	GO_0009190	0.0195099	0.634559	13	3	2	0.191	0.774986
C. crescentus	GO	GO_0005509	0.00493257	0.120736	14	243	14	0.175	0.147392
C. crescentus	GO	GO_0006950	0.00705076	0.470543	6	5	2	0.265	0.572523
C. crescentus	GO	GO_0006631	0.0324757	0.745758	4	1	1	0.129	0.905709
C. crescentus	GO	GO_0016849	0.0195099	0.641764	13	3	2	0.191	0.774986
C. crescentus	GO	GO_0006526	0.0784996	0.815009	7	1	1	0.291	0.98344
C. crescentus	GO	GO_0008233	0.0137275	0.564856	12	10	3	0.18	0.677644
C. crescentus	GO	GO_0006979	0.00116674	0.198513	4	4	2	0.244	0.236265
C. crescentus	GO	GO_0000156	1.82726e-05	0.0254165	63	95	31	0.133	0.0301461
C. crescentus	GO	GO_0016747	0.0380131	0.492988	8	225	8	0.18	0.581514
C. crescentus	GO	GO_0004673	0.0154434	0.703251	7	21	3	0.186	0.825874
C. crescentus	GO	GO_0003899	0.00597215	0.725642	4	91	4	0.328	0.850408
C. crescentus	GO	GO_0005515	0.000766922	0.812307	22	23	7	0.165	0.951425
C. crescentus	GO	GO_0004190	0.00302719	0.718965	4	28	3	0.156	0.841587
C. crescentus	GO	GO_0005525	0.0155559	0.810889	22	11	4	0.21	0.945153
C. crescentus	GO	GO_0008152	0.000879539	0.612397	156	379	155	0.06	0.710893
C. crescentus	GO	GO_0006418	0.0471341	0.796996	5	1	1	0.205	0.925123
C. crescentus	GO	GO_0003676	0.00198928	0.402037	32	5	4	0.122	0.464195
C. crescentus	GO	GO_0009279	0.005757	0.818577	12	2	2	0.18	0.944538
C. crescentus	GO	GO_0006561	0.0027911	0.136638	5	19	3	0.555	0.15748
C. crescentus	GO	GO_0008982	0.00682153	0.152506	4	93	4	0.632	0.17569
C. crescentus	GO	GO_0009357	0.00682153	0.152506	4	93	4	0.632	0.17569
C. crescentus	GO	GO_0006071	0.00116674	0.633504	4	4	2	0.172	0.727775
C. crescentus	GO	GO_0008272	0.00595743	0.61962	5	6	2	0.319	0.706139
C. crescentus	GO	GO_0009306	0.0296077	0.545055	24	6	3	0.186	0.620954
C. crescentus	GO	GO_0005576	0.0104255	0.718695	6	6	2	0.174	0.815674
C. crescentus	GO	GO_0008134	0.0471341	0.717384	5	1	1	0.146	0.810592
C. crescentus	GO	GO_0008565	0.0161882	0.820572	18	2	2	0.184	0.925277
C. crescentus	GO	GO_0046983	0.050037	0.845331	15	4	2	0.145	0.943563
C. crescentus	GO	GO_0045454	0.0195099	0.880949	13	3	2	0.238	0.981614
C. crescentus	GO	GO_0006744	0.0154666	0.874896	5	76	4	0.192	0.972256
C. crescentus	GO	GO_0031072	0.0111245	0.545759	7	5	2	0.281	0.60503
C. crescentus	GO	GO_0006814	0.0120121	0.628438	4	12	2	0.252	0.696179
C. crescentus	GO	GO_0008422	0.0315044	0.456974	7	27	3	0.186	0.506225
C. crescentus	GO	GO_0045449	0.00293428	0.438061	21	50	9	0.144	0.481102
C. crescentus	GO	GO_0030246	0.0386297	0.643562	6	123	5	0.162	0.706384
C. crescentus	GO	GO_0016874	0.000191439	0.0354793	4	2	2	0.196	0.0387664
C. crescentus	GO	GO_0030655	0.00760509	0.865402	12	18	4	0.155	0.931254
C. crescentus	GO	GO_0008800	0.00760509	0.865487	12	18	4	0.155	0.931254
C. crescentus	GO	GO_0016114	0.0324757	0.422181	4	1	1	0.032	0.450744
C. crescentus	GO	GO_0004519	0.001525	0.597086	9	167	9	0.33	0.63212
C. crescentus	GO	GO_0003985	0.0913026	0.946772	9	29	3	0.22	0.99663
C. crescentus	GO	GO_0008276	0.0324757	0.780598	4	1	1	0.069	0.817084
C. crescentus	GO	GO_0006479	0.0324757	0.780768	4	1	1	0.069	0.817084
C. crescentus	GO	GO_0003988	0.0471341	0.920828	5	1	1	0.256	0.962205
C. crescentus	GO	GO_0005198	0.00211034	0.135212	9	8	3	0.175	0.141171
C. crescentus	GO	GO_0005622	0.00763174	0.288567	112	77	34	0.077	0.301255
C. crescentus	GO	GO_0015450	0.00127757	0.247937	7	2	2	0.285	0.258707
C. crescentus	GO	GO_0006541	0.0315044	0.92767	7	27	3	0.262	0.956897
C. crescentus	GO	GO_0004812	0.0620426	0.809232	6	1	1	0.179	0.827299
C. crescentus	GO	GO_0008168	0.000296649	0.740944	25	102	16	0.159	0.75654
C. crescentus	GO	GO_0004364	0.0277006	0.597875	11	14	3	0.26	0.610387
C. crescentus	GO	GO_0008360	2.16313e-06	0.000876068	5	3	3	0.22	0.000876068
C. crescentus	GO	GO_0051301	1.29235e-05	0.00523403	7	3	3	0.421	0.00523403
C. crescentus	GO	GO_0003908	2.4425e-05	0.00670601	5	5	3	0.435	0.00670601
C. crescentus	GO	GO_0009252	6.49145e-05	0.0262904	10	3	3	0.309	0.0262904
C. crescentus	GO	GO_0003936	0.000191439	0.0387664	4	2	2	0.539	0.0387664
C. crescentus	GO	GO_0045259	0.000191439	0.0387664	4	2	2	0.539	0.0387664
C. crescentus	GO	GO_0006096	0.00261109	0.528746	9	2	2	0.345	0.528746
C. crescentus	GO	GO_0006310	0.00395379	0.75613	22	8	4	0.134	0.751484
C. crescentus	GO	GO_0015035	0.0101371	0.860336	15	2	2	0.182	0.850301
C. crescentus	GO	GO_0046677	0.0104238	0.903285	21	5	3	0.098	0.888653
C. crescentus	GO	GO_0015992	0.00412021	0.525502	5	5	2	0.25	0.515621
C. crescentus	GO	GO_0019217	0.0411722	0.551857	9	42	4	0.12	0.54045
C. crescentus	GO	GO_0000166	0.00191966	0.707413	14	11	4	0.208	0.689796
C. crescentus	GO	GO_0006306	0.0324757	0.753666	4	1	1	0.472	0.718702
C. crescentus	GO	GO_0000062	0.0411722	0.568115	9	42	4	0.12	0.54045
C. crescentus	GO	GO_0030145	0.0471341	0.783136	5	1	1	0.185	0.744201
C. crescentus	GO	GO_0003774	1.78292e-05	0.00381192	8	8	4	0.222	0.00361041
C. crescentus	GO	GO_0006812	0.0471341	0.705166	5	1	1	0.361	0.664073
C. crescentus	GO	GO_0009055	0.0385669	0.779762	26	2	2	0.164	0.732711
C. crescentus	GO	GO_0004427	0.0324757	0.838468	4	1	1	0.148	0.784236
C. crescentus	GO	GO_0050660	0.0283296	0.666337	37	138	21	0.131	0.622739
C. crescentus	GO	GO_0008451	0.0308218	0.632962	7	203	7	0.187	0.590189
C. crescentus	GO	GO_0030234	0.00287139	0.652354	4	6	2	0.101	0.604655
C. crescentus	GO	GO_0005506	0.0610065	0.90257	32	2	2	0.126	0.832348
C. crescentus	GO	GO_0007242	0.00722907	0.841919	13	2	2	0.191	0.774986
C. crescentus	GO	GO_0016491	0.000395167	0.859289	105	8	8	0.077	0.788819
C. crescentus	GO	GO_0004252	0.00223488	0.64734	6	3	2	0.201	0.592
C. crescentus	GO	GO_0005488	0.0065264	0.565631	33	10	5	0.14	0.512416
C. crescentus	GO	GO_0008324	0.0620426	0.936295	6	1	1	0.25	0.8443
C. crescentus	GO	GO_0001539	0.000208577	0.0191135	12	8	4	0.187	0.0168947
C. crescentus	GO	GO_0004040	0.000430002	0.208346	5	2	2	0.125	0.183798
C. crescentus	GO	GO_0008289	0.0324757	0.787597	4	1	1	0.19	0.676567
C. crescentus	GO	GO_0015343	0.0324757	0.898733	4	1	1	0.24	0.763049
C. crescentus	GO	GO_0006415	0.0324757	0.33882	4	1	1	0.098	0.285913
C. crescentus	GO	GO_0042242	0.0784996	0.963641	7	1	1	0.274	0.807458
C. crescentus	GO	GO_0008658	0.00399589	0.90891	7	13	3	0.267	0.760854
C. crescentus	GO	GO_0006508	0.00631706	0.810055	106	36	19	0.084	0.674299
C. crescentus	GO	GO_0003918	0.000108459	0.191282	4	11	3	0.278	0.15751
C. crescentus	GO	GO_0030151	0.0471341	0.703437	5	1	1	0.232	0.577614
C. crescentus	GO	GO_0016998	0.000285355	0.327882	4	44	4	0.087	0.268835
C. crescentus	GO	GO_0006118	0.0291679	0.778289	107	9	7	0.073	0.636234
C. crescentus	GO	GO_0007165	0.00889568	0.430604	43	148	26	0.154	0.352002
C. crescentus	GO	GO_0005215	0.000161098	0.0625579	111	336	106	0.088	0.0510537
C. crescentus	GO	GO_0015891	0.0324757	0.937138	4	1	1	0.24	0.763049
C. crescentus	GO	GO_0009236	0.0457083	0.951696	10	199	9	0.16	0.773973
C. crescentus	GO	GO_0044237	0.0101155	0.874572	10	3	2	0.193	0.708775
C. crescentus	GO	GO_0015074	6.8292e-07	0.00704568	14	10	6	0.297	0.00556487
C. crescentus	GO	GO_0003824	0.0175024	0.961449	81	8	6	0.089	0.757376
C. crescentus	GO	GO_0003677	0.044951	0.905438	112	31	16	0.072	0.707732
C. crescentus	GO	GO_0019867	0.0127236	0.380829	18	13	4	0.186	0.297636
C. crescentus	GO	GO_0009073	0.0403032	0.559396	7	59	4	0.13	0.436517
C. crescentus	GO	GO_0020037	0.0458188	0.870816	28	2	2	0.143	0.671078
C. crescentus	GO	GO_0017000	0.0281262	0.550232	5	13	2	0.194	0.422011
C. crescentus	GO	GO_0003924	0.00247035	0.843927	11	45	6	0.236	0.634136
C. crescentus	GO	GO_0016887	0.00377101	0.981485	37	5	4	0.113	0.735549
C. crescentus	GO	GO_0030288	0.00366135	0.680206	16	11	4	0.193	0.495879
C. crescentus	GO	GO_0015031	0.000569051	0.70006	17	3	3	0.23	0.508586
C. crescentus	GO	GO_0009103	0.000474716	0.164942	8	6	3	0.502	0.119012
C. crescentus	GO	GO_0006725	0.00392171	0.31165	20	4	3	0.272	0.217562
C. crescentus	GO	GO_0004553	6.70247e-06	0.035591	6	3	3	0.479	0.0245683
C. crescentus	GO	GO_0009228	0.00175573	0.732626	14	31	6	0.221	0.504443
C. crescentus	GO	GO_0009396	0.00223488	0.872505	6	3	2	0.21	0.592
C. crescentus	GO	GO_0009288	0.000134448	0.0272256	5	8	3	0.144	0.0181504
C. crescentus	GO	GO_0008137	1.90135e-07	1.92512e-05	4	10	4	0.008	1.28341e-05
C. crescentus	GO	GO_0008033	0.0602488	0.994123	14	14	3	0.191	0.65866
C. crescentus	GO	GO_0006633	0.0015304	0.155959	10	98	8	0.161	0.103239
C. crescentus	GO	GO_0009276	0.00029802	0.353547	17	27	7	0.218	0.233027
C. crescentus	GO	GO_0006189	0.0324757	0.932795	4	1	1	0.097	0.614091
C. crescentus	GO	GO_0007049	0.00734296	0.966935	9	3	2	0.294	0.624814
C. crescentus	GO	GO_0009435	0.0324757	0.968988	4	1	1	0.204	0.616795
C. crescentus	GO	GO_0008080	0.00111251	0.639946	27	26	8	0.168	0.382233
C. crescentus	GO	GO_0006865	0.0221256	0.455177	7	7	2	0.256	0.270658
C. crescentus	GO	GO_0008415	0.00121828	0.53468	10	6	3	0.212	0.313315
C. crescentus	GO	GO_0005840	8.67239e-05	0.227145	22	145	18	0.268	0.13175
C. crescentus	GO	GO_0006284	0.000752738	0.264562	6	2	2	0.473	0.152429
C. crescentus	GO	GO_0051287	0.00101724	0.47084	18	247	18	0.276	0.270074
C. crescentus	GO	GO_0015684	0.00315034	0.803127	7	147	7	0.457	0.421425
C. crescentus	GO	GO_0015093	0.00358839	0.804755	7	3	2	0.457	0.421425
C. crescentus	GO	GO_0009116	0.00540955	0.546759	7	102	6	0.157	0.276017
C. crescentus	GO	GO_0004129	0.000752738	0.152429	6	2	2	0.353	0.0762147
C. crescentus	GO	GO_0006813	2.52955e-05	0.0102447	6	4	3	0.468	0.00512235
C. crescentus	GO	GO_0005975	3.32062e-05	0.0134485	47	6	6	0.136	0.00672426
C. crescentus	GO	GO_0009481	0.000191439	0.0387664	4	2	2	0.419	0.0193832
C. crescentus	GO	GO_0009482	0.000191439	0.0387664	4	2	2	0.419	0.0193832
C. crescentus	GO	GO_0009483	0.000191439	0.0387664	4	2	2	0.419	0.0193832
C. crescentus	GO	GO_0009485	0.000191439	0.0387664	4	2	2	0.419	0.0193832
C. crescentus	GO	GO_0006139	0.000191439	0.0775329	4	2	2	0.278	0.0387664
C. crescentus	GO	GO_0015627	0.000191439	0.0775329	4	2	2	0.349	0.0387664
C. crescentus	GO	GO_0015628	0.000191439	0.0775329	4	2	2	0.349	0.0387664
C. crescentus	GO	GO_0015934	0.000191439	0.0775329	4	2	2	0.123	0.0387664
C. crescentus	GO	GO_0015935	0.000430002	0.174151	5	2	2	0.146	0.0870754
C. crescentus	GO	GO_0006629	0.00525307	0.872662	8	3	2	0.202	0.43103
C. crescentus	GO	GO_0006396	0.00261109	0.755377	9	2	2	0.165	0.369429
C. crescentus	GO	GO_0009401	0.0202893	0.398896	5	11	2	0.575	0.194732
C. crescentus	GO	GO_0046872	0.000901449	0.678512	19	3	3	0.314	0.327545
C. crescentus	GO	GO_0030170	1.72148e-05	0.0688701	38	12	8	0.141	0.0330592
C. crescentus	GO	GO_0032259	0.0389946	0.402818	7	210	7	0.112	0.188866
C. crescentus	GO	GO_0005529	0.0520824	0.735414	7	11	2	0.176	0.330023
C. crescentus	GO	GO_0009245	7.00423e-06	0.0265287	4	5	3	0.353	0.0111102
C. crescentus	GO	GO_0004872	0.00123922	0.331727	63	12	8	0.126	0.132038
C. crescentus	GO	GO_0000105	0.00261109	0.631674	9	2	2	0.339	0.235561
C. crescentus	GO	GO_0008026	0.0620426	0.642991	6	1	1	0.073	0.237308
C. crescentus	GO	GO_0006520	0.00261109	0.233736	9	2	2	0.175	0.0852892
C. crescentus	GO	GO_0006779	0.000702943	0.817429	7	8	3	0.494	0.281644
C. crescentus	GO	GO_0009058	0.00134852	0.789553	35	67	15	0.169	0.257539
C. crescentus	GO	GO_0009231	0.000591969	0.119874	4	3	2	0.092	0.0387664
C. crescentus	GO	GO_0016853	0.0120121	0.67951	4	12	2	0.115	0.219283
C. crescentus	GO	GO_0008299	0.0063197	0.299451	6	45	4	0.159	0.0899578
C. crescentus	GO	GO_0016481	0.00635353	0.379469	33	3	3	0.121	0.112738
C. crescentus	GO	GO_0008237	0.000649768	0.804724	23	29	8	0.163	0.230007
C. crescentus	GO	GO_0005351	0.00705076	0.222128	6	5	2	0.607	0.0628282
C. crescentus	GO	GO_0016566	0.00536246	0.51849	32	6	4	0.118	0.136754
C. crescentus	GO	GO_0001522	0.000110495	0.576938	7	14	4	0.124	0.150787
C. crescentus	GO	GO_0009420	0.00124673	0.333737	5	3	2	0.306	0.0870754
C. crescentus	GO	GO_0005507	0.00127757	0.517415	7	2	2	0.241	0.129354
C. crescentus	GO	GO_0016439	4.97471e-06	0.560856	8	14	5	0.126	0.115366
C. crescentus	GO	GO_0005618	0.0170843	0.77352	5	10	2	0.05	0.150197
C. crescentus	GO	GO_0006289	0.00833974	0.499622	4	10	2	0.121	0.093526
C. crescentus	GO	GO_0016310	0.00206346	0.724605	5	96	5	0.092	0.0961366
C. crescentus	GO	GO_0004222	0.00078625	0.180338	19	12	5	0.258	0.00713602
C. crescentus	GO	GO_0008270	0.000160747	0.396946	58	321	57	0.114	0.00867168
C. crescentus	GO	GO_0003723	0.00011225	0.128274	36	15	8	0.278	0.00260321
C. crescentus	TFs	CC0057	3.01633e-06	0.0560409	12	4	4	0.317	0.0579936
C. crescentus	TFs	CC0752	6.70247e-06	0.0027145	6	3	3	0.448	0.0027145
C. crescentus	TFs	CC0357	0.000430002	0.0870754	5	2	2	0.179	0.0870754
C. crescentus	TFs	CC2053	0.000430002	0.0870754	5	2	2	0.192	0.0870754
C. crescentus	TFs	CC0445	1.89548e-08	7.67671e-06	5	13	5	0.017	5.77285e-06
C. crescentus	TFs	CC2080	0.00152626	0.222608	22	3	3	0.25	0.154533
C. crescentus	TFs	CC1741	0.00124673	0.168308	5	3	2	0.144	0.0870754
C. crescentus	TFs	CC1902	0.00046563	0.574078	11	130	10	0.27	0.292588
C. crescentus	TFs	CC2141	0.00440472	0.539065	4	32	3	0.326	0.223585
C. crescentus	Transferase	nucleotidyltransferase_3d	0.00020883	0.237735	3	3	2	0.19	0.910614
C. crescentus	Transferase	phosphotransferase_3d	0.00135856	0.370533	13	11	4	0.298	0.573279
C. crescentus	Transferase	heptosyltransferase_3d	0.0324757	0.718016	4	1	1	0.137	0.911057
C. crescentus	Transferase	succinyltransferase_3d	0.000191439	0.230683	4	2	2	0.197	0.27875
C. crescentus	Transferase	sulfurtransferase_3d	0.0324757	0.775715	4	1	1	0.213	0.821128
C. crescentus	Transferase	transferase_3d	0.00261121	0.596304	39	25	9	0.155	0.588845
C. crescentus	Transferase	phosphoribosyltransferase_3d	0.00178988	0.36049	6	13	3	0.237	0.352224
C. crescentus	Transferase	adenylyltransferase_3d	0.0104255	0.919626	6	6	2	0.228	0.885008
C. crescentus	Transferase	glucosyltransferase_3d	0.0194023	0.793673	3	1	1	0.147	0.722921
C. crescentus	Transferase	formyltransferase_3d	0.00020883	0.681996	3	3	2	0.244	0.533339
C. crescentus	Transferase	glycosyltransferase_3d	0.00244879	0.712853	16	10	4	0.205	0.541433
C. crescentus	Transferase	methyltransferase_3d	0.00206158	0.919201	61	209	45	0.142	0.481499
C. crescentus	Transferase	aminotransferase_3d	0.0324495	0.845293	16	3	2	0.174	0.439298
C. crescentus	Transferase	cytidylyltransferase_3d	0.00287139	0.78367	4	6	2	0.166	0.37274
C. crescentus	Transferase	amidotransferase_3d	0.0111245	0.681229	7	5	2	0.323	0.258707
C. crescentus	Transferase	acetyltransferase_3d	0.000942387	0.903112	43	6	5	0.131	0.258213
C. crescentus	Transferase	acyltransferase_3d	0.00461768	0.982533	14	6	3	0.304	0.254342
B. Subtilis	COGs	COG596	1.43441e-08	0.00039064	14	75	12	0.271	0.04255
B. Subtilis	COGs	COG463	9.87392e-07	0.00787965	9	5	4	0.234	0.411813
B. Subtilis	COGs	COG277	0.000117664	0.0651896	4	2	2	0.21	0.65856
B. Subtilis	COGs	COG614	1.84743e-06	0.00844475	5	12	4	0.348	0.0679945
B. Subtilis	COGs	COG726	0.000335264	0.0389869	6	115	6	0.323	0.262201
B. Subtilis	COGs	COG1609	3.77381e-05	0.0262895	12	147	11	0.178	0.174344
B. Subtilis	COGs	COG265	0.00129752	0.0979934	4	80	4	0.258	0.640759
B. Subtilis	COGs	COG2723	0.000117664	0.133231	4	2	2	0.502	0.812175
B. Subtilis	COGs	COG1653	1.19717e-05	0.0112669	6	4	3	0.353	0.0621212
B. Subtilis	COGs	COG1404	7.76958e-05	0.065261	6	46	5	0.32	0.340395
B. Subtilis	COGs	COG513	0.0014739	0.187062	4	29	3	0.207	0.915463
B. Subtilis	COGs	COG561	0.00155282	0.104195	8	193	8	0.352	0.497784
B. Subtilis	COGs	COG1959	0.000181768	0.127321	4	15	3	0.229	0.575028
B. Subtilis	COGs	COG492	0.00172248	0.150278	4	6	2	0.242	0.64722
B. Subtilis	COGs	COG1175	0.000114617	0.00888404	6	22	4	0.345	0.0361218
B. Subtilis	COGs	COG833	0.00313421	0.158338	7	72	5	0.439	0.521663
B. Subtilis	COGs	COG1136	0.000330427	0.174135	6	10	3	0.23	0.541131
B. Subtilis	COGs	COG2197	0.00612956	0.162091	9	250	9	0.222	0.459531
B. Subtilis	COGs	COG2508	0.00142248	0.152626	4	83	4	0.407	0.420195
B. Subtilis	COGs	COG524	0.00406935	0.22584	5	140	5	0.202	0.609032
B. Subtilis	COGs	COG1263	0.000212344	0.0381841	9	118	8	0.417	0.0992515
B. Subtilis	COGs	COG535	0.00215686	0.338759	4	33	3	0.39	0.848227
B. Subtilis	COGs	COG1368	0.0011843	0.171954	4	5	2	0.226	0.420195
B. Subtilis	COGs	COG1131	0.000690388	0.146158	13	262	13	0.34	0.335622
B. Subtilis	COGs	COG534	0.000248977	0.0515887	4	17	3	0.108	0.109265
B. Subtilis	COGs	COG1670	0.000777665	0.0696505	8	119	7	0.303	0.147171
B. Subtilis	COGs	COG1486	0.000717119	0.377922	4	4	2	0.286	0.791609
B. Subtilis	COGs	COG1473	0.0174386	0.504624	5	101	4	0.156	0.954163
B. Subtilis	COGs	COG640	0.00024442	0.0378004	9	30	5	0.255	0.071093
B. Subtilis	COGs	COG3711	0.00172248	0.327084	4	6	2	0.323	0.568435
B. Subtilis	COGs	COG744	0.00331679	0.461646	4	100	4	0.087	0.709715
B. Subtilis	COGs	COG1024	0.00518867	0.30748	4	112	4	0.111	0.464478
B. Subtilis	COGs	COG2188	0.00676886	0.578337	7	5	2	0.223	0.859107
B. Subtilis	COGs	COG438	7.47331e-06	0.0107084	7	45	6	0.092	0.0158411
B. Subtilis	COGs	COG4585	0.00556143	0.352506	9	128	7	0.224	0.510277
B. Subtilis	COGs	COG436	0.00640432	0.441435	6	6	2	0.133	0.627011
B. Subtilis	COGs	COG5444	0.0161886	0.422407	6	34	3	0.191	0.587009
B. Subtilis	COGs	COG1349	0.00580754	0.466805	5	76	4	0.199	0.644145
B. Subtilis	COGs	COG1028	0.000337244	0.0345222	24	158	17	0.149	0.0465267
B. Subtilis	COGs	COG834	0.0018499	0.559992	6	42	4	0.32	0.741657
B. Subtilis	COGs	COG1714	0.00205572	0.485393	4	90	4	0.35	0.640369
B. Subtilis	COGs	COG745	0.00214303	0.265598	13	65	7	0.213	0.349961
B. Subtilis	COGs	COG642	0.00106115	0.219641	10	18	4	0.237	0.28478
B. Subtilis	COGs	COG4948	0.00501688	0.463119	4	10	2	0.214	0.589036
B. Subtilis	COGs	COG673	0.000462399	0.451204	8	20	4	0.264	0.555221
B. Subtilis	COGs	COG765	0.00268158	0.604792	6	4	2	0.32	0.737293
B. Subtilis	COGs	COG609	2.43117e-06	0.0572186	5	13	4	0.378	0.0679945
B. Subtilis	COGs	COG768	0.000135351	0.242203	5	10	3	0.159	0.285344
B. Subtilis	COGs	COG1253	0.00318933	0.435768	4	8	2	0.192	0.503462
B. Subtilis	COGs	COG2226	0.0130469	0.418128	4	142	4	0.154	0.479684
B. Subtilis	COGs	COG115	0.00605248	0.542244	4	11	2	0.386	0.619307
B. Subtilis	COGs	COG1126	0.00149426	0.527777	5	4	2	0.286	0.595971
B. Subtilis	COGs	COG456	0.0370409	0.74312	5	1	1	0.121	0.827383
B. Subtilis	COGs	COG741	0.00215686	0.227164	4	33	3	0.097	0.250811
B. Subtilis	COGs	COG3290	0.00295182	0.900054	6	47	4	0.207	0.963554
B. Subtilis	COGs	COG1733	0.0357172	0.861682	7	185	6	0.107	0.911223
B. Subtilis	COGs	COG789	0.00916961	0.628336	8	116	6	0.163	0.663572
B. Subtilis	COGs	COG667	0.0370409	0.832607	5	1	1	0.175	0.863057
B. Subtilis	COGs	COG1522	0.0043657	0.626772	6	5	2	0.299	0.630741
B. Subtilis	COGs	COG1887	3.17867e-07	0.000167516	4	3	3	0.031	0.000167516
B. Subtilis	COGs	COG366	0.000258044	0.0679945	5	2	2	0.347	0.0679945
B. Subtilis	COGs	COG450	0.02534	0.54239	4	1	1	0.19	0.542272
B. Subtilis	COGs	COG2141	0.0100114	0.737946	7	6	2	0.299	0.723679
B. Subtilis	COGs	COG1191	3.95679e-05	0.186838	5	7	3	0.128	0.183109
B. Subtilis	COGs	COG1070	0.00857934	0.57251	4	13	2	0.146	0.549073
B. Subtilis	COGs	COG2076	0.00729072	0.623121	4	12	2	0.206	0.591126
B. Subtilis	COGs	COG1012	2.19104e-05	0.0455484	11	7	4	0.271	0.0421371
B. Subtilis	COGs	COG2244	0.0246039	0.701869	5	202	5	0.197	0.646842
B. Subtilis	COGs	COG4565	0.0284315	0.733444	5	17	2	0.217	0.654062
B. Subtilis	COGs	COG1396	0.00857934	0.6866	4	13	2	0.142	0.611765
B. Subtilis	COGs	COG281	0.0011843	0.302481	4	5	2	0.095	0.26666
B. Subtilis	COGs	COG1846	3.31555e-05	0.0740228	22	46	10	0.179	0.0634354
B. Subtilis	COGs	COG577	0.02534	0.813075	4	1	1	0.177	0.690353
B. Subtilis	COGs	COG517	0.0104942	0.573169	4	135	4	0.085	0.479083
B. Subtilis	COGs	COG1335	0.0370409	0.943492	5	1	1	0.273	0.766345
B. Subtilis	COGs	COG840	0.00302578	0.248385	7	188	7	0.174	0.196296
B. Subtilis	COGs	COG1115	0.0112552	0.817344	4	15	2	0.069	0.617294
B. Subtilis	COGs	COG2271	0.000126296	0.0883148	14	3	3	0.365	0.0665579
B. Subtilis	COGs	COG730	0.0134229	0.639022	5	42	3	0.17	0.480752
B. Subtilis	COGs	COG491	0.00130943	0.558834	8	25	4	0.186	0.418208
B. Subtilis	COGs	COG395	0.000114617	0.122333	6	22	4	0.351	0.0913894
B. Subtilis	COGs	COG1960	0.0370409	0.878663	5	1	1	0.147	0.647325
B. Subtilis	COGs	COG2233	0.00857934	0.804034	4	13	2	0.063	0.591126
B. Subtilis	COGs	COG2124	0.0396116	0.804348	6	160	5	0.11	0.575081
B. Subtilis	COGs	COG526	0.0113101	0.492988	5	172	5	0.118	0.350067
B. Subtilis	COGs	COG628	0.00196001	0.110529	5	22	3	0.353	0.0777441
B. Subtilis	COGs	COG346	0.00120686	0.641847	12	6	3	0.115	0.445572
B. Subtilis	COGs	COG2323	0.00774038	0.677516	4	50	3	0.175	0.463452
B. Subtilis	COGs	COG624	0.00205572	0.770588	4	90	4	0.086	0.498775
B. Subtilis	COGs	COG591	0.0129163	0.463314	4	16	2	0.096	0.288791
B. Subtilis	COGs	COG1595	0.00156941	0.644199	9	2	2	0.217	0.386754
B. Subtilis	COGs	COG693	0.02534	0.853627	4	1	1	0.12	0.495783
B. Subtilis	COGs	COG4195	0.00202181	0.113696	4	32	3	0.067	0.0659111
B. Subtilis	COGs	COG508	0.00774038	0.54675	4	50	3	0.036	0.309893
B. Subtilis	COGs	COG1132	0.000744955	0.178861	7	2	2	0.336	0.098994
B. Subtilis	COGs	COG2755	0.00135732	0.241896	6	3	2	0.26	0.124243
B. Subtilis	COGs	COG681	0.0155878	0.810342	4	64	3	0.071	0.39846
B. Subtilis	COGs	COG345	0.00283966	0.53386	4	36	3	0.066	0.244893
B. Subtilis	COGs	COG2329	0.0145786	0.831675	4	62	3	0.166	0.352555
B. Subtilis	COGs	COG444	0.000127545	0.0672162	4	13	3	0.416	0.0276318
B. Subtilis	COGs	COG5632	0.00659308	0.297729	5	8	2	0.139	0.106435
B. Subtilis	COGs	COG583	0.00130671	0.424073	18	4	3	0.169	0.133605
B. Subtilis	COGs	COG2318	0.00149426	0.262491	5	4	2	0.208	0.0679945
B. Subtilis	COGs	COG1309	0.010483	0.608134	18	2	2	0.162	0.155142
B. Subtilis	COGs	COG697	0.000598996	0.174114	7	26	4	0.365	0.0417546
B. Subtilis	COGs	COG778	0.000838729	0.239632	7	54	5	0.313	0.055444
B. Subtilis	COGs	COG1366	0.00676886	0.875966	7	5	2	0.144	0.196296
B. Subtilis	COGs	COG1284	0.00416809	0.897351	7	4	2	0.195	0.196296
B. Subtilis	COGs	COG318	0.0114147	0.700555	6	8	2	0.155	0.124243
B. Subtilis	COGs	COG2207	0.00101991	0.31435	6	37	4	0.12	0.0498734
B. Subtilis	COGs	COG3321	7.58216e-10	1.9979e-07	5	10	5	0.002	2.95985e-08
B. Subtilis	COGs	COG1113	0.00598998	0.874903	10	3	2	0.222	0.127116
B. Subtilis	COGs	COG1063	0.0492659	0.896089	6	1	1	0.197	0.124243
B. Subtilis	COGs	COG2211	0.0326659	0.971667	6	44	3	0.079	0.106424
B. Subtilis	COGs	COG612	0.0011843	0.195361	4	5	2	0.321	0.0155023
B. Subtilis	COGs	COG1167	2.26139e-06	0.00702097	7	19	5	0.069	0.000278559
B. Subtilis	COGs	COG1120	0.000117664	0.0416397	4	2	2	0.392	0.00104684
B. Subtilis	COGs	COG2814	0.000576851	0.618488	32	212	24	0.121	0.0142049
B. Subtilis	COGs	COG488	0.00834554	0.43643	5	9	2	0.106	0.00484308
B. Subtilis	COGs	COG1020	0.000376666	0.195279	9	6	3	0.327	4.95855e-05
B. Subtilis	GO	GO_0016310	2.61957e-05	0.00759401	8	120	8	0.201	0.333244
B. Subtilis	GO	GO_0009228	8.13545e-05	0.018027	9	24	5	0.281	0.586638
B. Subtilis	GO	GO_0004289	8.65549e-05	0.0179929	8	138	8	0.332	0.178977
B. Subtilis	GO	GO_0046961	2.5938e-05	0.0136693	4	9	3	0.285	0.125974
B. Subtilis	GO	GO_0009073	6.95031e-07	0.000136087	6	45	6	0.059	0.00112392
B. Subtilis	GO	GO_0005525	3.88464e-06	0.000768419	23	20	8	0.252	0.0059291
B. Subtilis	GO	GO_0016448	2.38965e-05	0.00420722	11	173	11	0.289	0.0311077
B. Subtilis	GO	GO_0009089	0.000117664	0.0442872	4	2	2	0.107	0.324095
B. Subtilis	GO	GO_0006457	1.79746e-05	0.0487595	14	167	13	0.227	0.341272
B. Subtilis	GO	GO_0006284	0.000744955	0.112244	7	2	2	0.219	0.759763
B. Subtilis	GO	GO_0031071	1.51735e-05	0.0116777	5	19	4	0.388	0.0768533
B. Subtilis	GO	GO_0015986	3.70819e-05	0.0195422	4	10	3	0.285	0.125974
B. Subtilis	GO	GO_0046933	3.70819e-05	0.0195422	4	10	3	0.285	0.125974
B. Subtilis	GO	GO_0019867	0.000717119	0.104021	4	4	2	0.264	0.579078
B. Subtilis	GO	GO_0006807	6.77968e-06	0.03731	5	16	4	0.317	0.201955
B. Subtilis	GO	GO_0006979	0.000258044	0.138208	5	2	2	0.219	0.711533
B. Subtilis	GO	GO_0051920	0.0002313	0.0861324	4	55	4	0.366	0.441618
B. Subtilis	GO	GO_0016070	0.000886776	0.0887384	4	74	4	0.22	0.445969
B. Subtilis	GO	GO_0009086	0.000117664	0.0365435	4	2	2	0.323	0.169966
B. Subtilis	GO	GO_0009254	0.000717119	0.124825	4	4	2	0.264	0.579078
B. Subtilis	GO	GO_0016810	0.000164612	0.0669401	10	24	5	0.211	0.304787
B. Subtilis	GO	GO_0030145	0.000666892	0.0571616	8	116	7	0.264	0.248981
B. Subtilis	GO	GO_0000271	0.00082599	0.0931872	9	202	9	0.225	0.404296
B. Subtilis	GO	GO_0005576	0.00209861	0.109886	10	2	2	0.152	0.465889
B. Subtilis	GO	GO_0006353	0.000248977	0.0442248	4	17	3	0.15	0.183215
B. Subtilis	GO	GO_0003995	0.000471508	0.14171	6	2	2	0.197	0.58382
B. Subtilis	GO	GO_0000062	0.000717119	0.208042	4	4	2	0.378	0.849902
B. Subtilis	GO	GO_0051082	0.000354516	0.201134	7	84	6	0.278	0.80361
B. Subtilis	GO	GO_0006289	0.000621068	0.15417	6	32	4	0.244	0.598848
B. Subtilis	GO	GO_0031072	0.000886776	0.160132	4	74	4	0.291	0.618036
B. Subtilis	GO	GO_0006935	2.348e-06	0.00876294	15	21	7	0.182	0.0329252
B. Subtilis	GO	GO_0003989	1.10309e-05	0.0349263	4	7	3	0.069	0.12713
B. Subtilis	GO	GO_0006096	1.883e-05	0.00270223	10	153	10	0.092	0.00900137
B. Subtilis	GO	GO_0030976	0.00306807	0.173308	6	161	6	0.207	0.569927
B. Subtilis	GO	GO_0008462	0.000977828	0.0708445	5	106	5	0.104	0.227988
B. Subtilis	GO	GO_0006629	0.00317061	0.166246	10	186	9	0.152	0.529208
B. Subtilis	GO	GO_0009002	1.29124e-05	0.0202898	5	18	4	0.303	0.0613769
B. Subtilis	GO	GO_0006537	0.00999716	0.303539	4	14	2	0.149	0.872467
B. Subtilis	GO	GO_0004091	0.0011843	0.312063	4	5	2	0.169	0.878063
B. Subtilis	GO	GO_0008408	0.000471508	0.124243	6	2	2	0.26	0.345679
B. Subtilis	GO	GO_0008484	0.0011843	0.164469	4	5	2	0.226	0.420195
B. Subtilis	GO	GO_0016763	0.00349946	0.27333	4	102	4	0.153	0.695623
B. Subtilis	GO	GO_0009103	1.07248e-09	0.000111145	7	13	6	0.589	0.000282587
B. Subtilis	GO	GO_0008982	3.10994e-05	0.0275808	20	134	15	0.245	0.0699252
B. Subtilis	GO	GO_0015171	3.167e-06	0.0204803	24	195	21	0.18	0.0512407
B. Subtilis	GO	GO_0008299	0.00015683	0.0276006	6	8	3	0.257	0.0683316
B. Subtilis	GO	GO_0008236	0.000471508	0.267271	6	2	2	0.16	0.65407
B. Subtilis	GO	GO_0003891	6.82554e-06	0.0130736	11	111	10	0.289	0.0311077
B. Subtilis	GO	GO_0016758	0.00362128	0.322108	5	6	2	0.232	0.746764
B. Subtilis	GO	GO_0004222	1.03252e-05	0.0409778	17	91	12	0.213	0.0948265
B. Subtilis	GO	GO_0016439	0.00144186	0.149748	6	142	6	0.137	0.340988
B. Subtilis	GO	GO_0007059	0.00192716	0.152644	6	151	6	0.161	0.344519
B. Subtilis	GO	GO_0005618	0.000717119	0.188961	4	4	2	0.113	0.417249
B. Subtilis	GO	GO_0030246	2.58068e-05	0.155369	7	28	5	0.229	0.3286
B. Subtilis	GO	GO_0006777	0.00686611	0.354381	5	33	3	0.132	0.735165
B. Subtilis	GO	GO_0008703	0.00153016	0.116139	4	85	4	0.176	0.240596
B. Subtilis	GO	GO_0030151	0.00321093	0.38743	8	3	2	0.075	0.769015
B. Subtilis	GO	GO_0008483	6.18276e-06	0.00972351	11	12	5	0.219	0.0190843
B. Subtilis	GO	GO_0000166	4.83448e-05	0.048875	22	8	5	0.141	0.0954602
B. Subtilis	GO	GO_0008643	0.00112468	0.151741	8	2	2	0.198	0.296354
B. Subtilis	GO	GO_0006464	0.00241981	0.36453	4	7	2	0.171	0.704873
B. Subtilis	GO	GO_0030655	0.00774038	0.404137	4	50	3	0.195	0.771358
B. Subtilis	GO	GO_0045893	6.30112e-05	0.0314025	5	8	3	0.223	0.0599042
B. Subtilis	GO	GO_0008233	0.000460842	0.181274	11	13	4	0.224	0.344856
B. Subtilis	GO	GO_0001882	0.00510632	0.314348	5	73	4	0.096	0.595971
B. Subtilis	GO	GO_0000049	0.000178762	0.0498376	5	11	3	0.304	0.0917713
B. Subtilis	GO	GO_0004497	9.4544e-05	0.0486939	13	3	3	0.161	0.0871593
B. Subtilis	GO	GO_0051287	3.43372e-06	0.00969234	24	250	23	0.146	0.0168592
B. Subtilis	GO	GO_0009253	0.00081458	0.0696589	12	251	12	0.2	0.120406
B. Subtilis	GO	GO_0015074	0.000341866	0.0397954	6	61	5	0.167	0.0683316
B. Subtilis	GO	GO_0006827	7.21526e-05	0.174198	8	13	4	0.371	0.293864
B. Subtilis	GO	GO_0001906	1.73842e-05	0.00273386	4	8	3	0.163	0.00458073
B. Subtilis	GO	GO_0006813	0.000330357	0.0981478	7	8	3	0.201	0.164216
B. Subtilis	GO	GO_0004519	0.0043657	0.195937	6	5	2	0.249	0.305912
B. Subtilis	GO	GO_0009252	0.00153449	0.131122	12	126	9	0.142	0.203631
B. Subtilis	GO	GO_0009274	0.00331679	0.461646	4	100	4	0.087	0.709715
B. Subtilis	GO	GO_0032259	0.00294915	0.460003	5	131	5	0.131	0.687949
B. Subtilis	GO	GO_0006071	0.0370409	0.673236	5	1	1	0.093	0.965408
B. Subtilis	GO	GO_0047980	0.02534	0.508813	4	1	1	0.151	0.709715
B. Subtilis	GO	GO_0005509	0.00044314	0.0527	8	40	5	0.089	0.0714595
B. Subtilis	GO	GO_0006633	0.00283706	0.211698	10	183	9	0.137	0.285062
B. Subtilis	GO	GO_0003678	0.02534	0.570914	4	1	1	0.228	0.762409
B. Subtilis	GO	GO_0006032	0.0177985	0.730034	4	19	2	0.21	0.972503
B. Subtilis	GO	GO_0003952	0.000717119	0.467073	4	4	2	0.138	0.618034
B. Subtilis	GO	GO_0015662	0.00834554	0.564606	5	9	2	0.248	0.740407
B. Subtilis	GO	GO_0009401	8.71276e-05	0.0721942	21	134	15	0.205	0.0930904
B. Subtilis	GO	GO_0008409	0.000187783	0.0608244	4	51	4	0.057	0.0748455
B. Subtilis	GO	GO_0004462	0.000717119	0.321719	4	4	2	0.142	0.385888
B. Subtilis	GO	GO_0006094	0.000117664	0.323427	4	2	2	0.212	0.387629
B. Subtilis	GO	GO_0000902	0.00362128	0.383852	5	6	2	0.154	0.456608
B. Subtilis	GO	GO_0008652	0.00926056	0.321831	6	116	5	0.223	0.382565
B. Subtilis	GO	GO_0004029	0.0129163	0.607357	4	16	2	0.25	0.713293
B. Subtilis	GO	GO_0004030	0.0129163	0.59971	4	16	2	0.237	0.697878
B. Subtilis	GO	GO_0009276	3.03526e-05	0.0316147	18	9	5	0.238	0.0367029
B. Subtilis	GO	GO_0051539	0.0162256	0.536453	7	160	6	0.099	0.62249
B. Subtilis	GO	GO_0004023	0.000258044	0.0679945	5	2	2	0.064	0.0784956
B. Subtilis	GO	GO_0004024	0.000258044	0.0679945	5	2	2	0.064	0.0784956
B. Subtilis	GO	GO_0004025	0.000258044	0.0679945	5	2	2	0.064	0.0784956
B. Subtilis	GO	GO_0001539	8.76594e-05	0.118536	8	139	8	0.217	0.136664
B. Subtilis	GO	GO_0016853	0.00469617	0.528843	6	22	3	0.26	0.605394
B. Subtilis	GO	GO_0005529	6.25583e-05	0.020046	6	19	4	0.39	0.0229191
B. Subtilis	GO	GO_0004568	0.00605248	0.851759	4	11	2	0.21	0.972503
B. Subtilis	GO	GO_0000287	0.000412013	0.389725	12	108	9	0.231	0.444742
B. Subtilis	GO	GO_0030435	0.00676886	0.642402	7	5	2	0.169	0.725508
B. Subtilis	GO	GO_0043169	1.35428e-05	0.0873416	21	7	5	0.212	0.0985648
B. Subtilis	GO	GO_0006529	0.0492659	0.706347	6	1	1	0.182	0.788368
B. Subtilis	GO	GO_0004764	0.00501688	0.288954	4	10	2	0.16	0.317662
B. Subtilis	GO	GO_0016847	0.02534	0.572666	4	1	1	0.067	0.622061
B. Subtilis	GO	GO_0005381	9.39963e-05	0.271667	8	14	4	0.371	0.293864
B. Subtilis	GO	GO_0019217	0.00518867	0.786242	4	112	4	0.378	0.849902
B. Subtilis	GO	GO_0042242	0.00640432	0.616879	6	6	2	0.205	0.657515
B. Subtilis	GO	GO_0030528	0.000338448	0.0642176	5	86	5	0.384	0.0679945
B. Subtilis	GO	GO_0004066	0.0492659	0.748085	6	1	1	0.182	0.788368
B. Subtilis	GO	GO_0004143	0.00729072	0.427073	4	12	2	0.233	0.446549
B. Subtilis	GO	GO_0015297	0.00186726	0.141816	8	198	8	0.158	0.148277
B. Subtilis	GO	GO_0008967	0.0226654	0.553851	5	15	2	0.218	0.574123
B. Subtilis	GO	GO_0006855	0.00186726	0.144641	8	198	8	0.158	0.148277
B. Subtilis	GO	GO_0016597	3.43138e-05	0.0102289	15	188	14	0.16	0.0104283
B. Subtilis	GO	GO_0015238	0.00191188	0.146436	8	199	8	0.158	0.148277
B. Subtilis	GO	GO_0047355	3.17867e-07	0.000167516	4	3	3	0.031	0.000167516
B. Subtilis	GO	GO_0019350	2.00008e-05	0.0105404	9	3	3	0.32	0.0105404
B. Subtilis	GO	GO_0042601	0.000117664	0.0310046	4	2	2	0.151	0.0310046
B. Subtilis	GO	GO_0006885	0.000547457	0.336646	6	11	3	0.197	0.331404
B. Subtilis	GO	GO_0003917	0.02534	0.720673	4	1	1	0.196	0.703701
B. Subtilis	GO	GO_0007049	0.000730761	0.0823879	13	12	4	0.204	0.0803056
B. Subtilis	GO	GO_0004239	0.0106662	0.524876	4	56	3	0.067	0.511014
B. Subtilis	GO	GO_0008415	0.00017503	0.0806161	7	128	7	0.106	0.0779086
B. Subtilis	GO	GO_0009396	0.003026	0.30148	5	132	5	0.357	0.290355
B. Subtilis	GO	GO_0006468	0.00196001	0.315538	5	22	3	0.148	0.29091
B. Subtilis	GO	GO_0006306	0.00172248	0.773097	4	6	2	0.144	0.712325
B. Subtilis	GO	GO_0009357	0.000152408	0.0616727	19	139	14	0.242	0.0567172
B. Subtilis	GO	GO_0008654	0.00538668	0.320872	5	74	4	0.123	0.292971
B. Subtilis	GO	GO_0005507	0.0124683	0.87901	6	31	3	0.264	0.796222
B. Subtilis	GO	GO_0015599	0.02534	0.743174	4	1	1	0.216	0.659287
B. Subtilis	GO	GO_0016451	4.06598e-06	0.0351795	11	105	10	0.289	0.0311077
B. Subtilis	GO	GO_0009326	0.02534	0.710313	4	1	1	0.037	0.627323
B. Subtilis	GO	GO_0015598	0.02534	0.746899	4	1	1	0.216	0.659287
B. Subtilis	GO	GO_0015601	0.02534	0.746899	4	1	1	0.216	0.659287
B. Subtilis	GO	GO_0008863	0.02534	0.714157	4	1	1	0.037	0.627323
B. Subtilis	GO	GO_0015600	0.02534	0.751799	4	1	1	0.216	0.659287
B. Subtilis	GO	GO_0015597	0.02534	0.755596	4	1	1	0.216	0.659287
B. Subtilis	GO	GO_0003774	0.000358629	0.229395	7	141	7	0.208	0.196296
B. Subtilis	GO	GO_0016849	0.02534	0.68265	4	1	1	0.182	0.583197
B. Subtilis	GO	GO_0044237	0.0088351	0.402334	6	7	2	0.168	0.33797
B. Subtilis	GO	GO_0004252	0.0542182	0.949138	8	12	2	0.213	0.796237
B. Subtilis	GO	GO_0004590	0.000717119	0.181549	4	4	2	0.169	0.151824
B. Subtilis	GO	GO_0007242	0.02534	0.704946	4	1	1	0.182	0.583197
B. Subtilis	GO	GO_0009190	0.02534	0.708969	4	1	1	0.182	0.583197
B. Subtilis	GO	GO_0016740	0.00467581	0.836654	9	53	5	0.197	0.685123
B. Subtilis	GO	GO_0005615	0.02534	0.801313	4	1	1	0.345	0.655155
B. Subtilis	GO	GO_0006950	0.0203096	0.928586	7	248	7	0.155	0.757403
B. Subtilis	GO	GO_0006207	0.000717119	0.188961	4	4	2	0.169	0.151824
B. Subtilis	GO	GO_0016616	8.89819e-05	0.0519848	8	88	7	0.124	0.040891
B. Subtilis	GO	GO_0009288	0.000237806	0.159177	6	9	3	0.237	0.124243
B. Subtilis	GO	GO_0042626	0.000706392	0.196254	15	10	4	0.201	0.150451
B. Subtilis	GO	GO_0051301	0.00240259	0.192985	11	153	9	0.204	0.147913
B. Subtilis	GO	GO_0005283	0.0129163	0.807083	4	16	2	0.069	0.617294
B. Subtilis	GO	GO_0003690	0.0370409	0.857795	5	1	1	0.091	0.594295
B. Subtilis	GO	GO_0005198	0.00149904	0.180937	6	15	3	0.311	0.124243
B. Subtilis	GO	GO_0017000	6.3105e-05	0.0332563	7	15	4	0.186	0.0227309
B. Subtilis	GO	GO_0030436	0.000258044	0.0679945	5	2	2	0.102	0.0461838
B. Subtilis	GO	GO_0009273	0.00135732	0.384333	6	3	2	0.169	0.260402
B. Subtilis	GO	GO_0001522	0.0187618	0.638076	6	77	4	0.101	0.426711
B. Subtilis	GO	GO_0005515	4.96452e-06	0.0188742	22	87	14	0.18	0.0125173
B. Subtilis	GO	GO_0008800	0.0492659	0.946801	6	1	1	0.234	0.626782
B. Subtilis	GO	GO_0009236	0.00209861	0.979419	10	2	2	0.179	0.646502
B. Subtilis	GO	GO_0006779	0.02534	0.810342	4	1	1	0.061	0.514004
B. Subtilis	GO	GO_0006865	0.000103097	0.115147	23	283	22	0.179	0.0716811
B. Subtilis	GO	GO_0006535	0.0011843	0.30401	4	5	2	0.391	0.188961
B. Subtilis	GO	GO_0050661	0.0028868	0.391382	15	6	3	0.19	0.242652
B. Subtilis	GO	GO_0009847	0.0028868	0.64195	15	6	3	0.175	0.390529
B. Subtilis	GO	GO_0016564	0.0144739	0.835611	9	203	8	0.144	0.499745
B. Subtilis	GO	GO_0016114	0.0011843	0.339805	4	5	2	0.364	0.202222
B. Subtilis	GO	GO_0003755	0.0143749	0.864206	4	17	2	0.13	0.51283
B. Subtilis	GO	GO_0045454	0.000721386	0.121176	17	133	12	0.153	0.0717201
B. Subtilis	GO	GO_0006139	0.00015683	0.199217	6	8	3	0.284	0.117177
B. Subtilis	GO	GO_0009435	0.00142026	0.474018	7	61	5	0.182	0.27839
B. Subtilis	GO	GO_0016450	1.47936e-05	0.0535478	11	120	10	0.289	0.0311077
B. Subtilis	GO	GO_0017111	1.02103e-06	0.00159055	29	14	8	0.23	0.00089931
B. Subtilis	GO	GO_0009306	0.00156941	0.522549	9	2	2	0.196	0.291832
B. Subtilis	GO	GO_0006520	0.00120686	0.509373	12	6	3	0.18	0.278619
B. Subtilis	GO	GO_0003895	0.000522123	0.0584427	11	170	10	0.289	0.0311077
B. Subtilis	GO	GO_0016449	0.00054475	0.0593609	11	171	10	0.289	0.0311077
B. Subtilis	GO	GO_0004190	0.00196001	0.776706	5	22	3	0.053	0.403232
B. Subtilis	GO	GO_0006808	0.000346713	0.0609059	4	3	2	0.398	0.0310046
B. Subtilis	GO	GO_0031177	4.71353e-08	5.93284e-06	18	54	12	0.335	3.01074e-06
B. Subtilis	GO	GO_0016000	0.000566712	0.0617222	11	172	10	0.289	0.0311077
B. Subtilis	GO	GO_0004523	0.000117664	0.0620091	4	2	2	0.095	0.0310046
B. Subtilis	GO	GO_0008168	0.000304881	0.0813602	18	7	4	0.159	0.0405025
B. Subtilis	GO	GO_0009116	0.0115088	0.635043	10	4	2	0.175	0.312677
B. Subtilis	GO	GO_0005694	0.0158501	0.827429	9	151	7	0.133	0.403558
B. Subtilis	GO	GO_0030288	0.000341781	0.53368	15	57	8	0.215	0.256627
B. Subtilis	GO	GO_0000150	0.00384238	0.529166	5	27	3	0.15	0.254198
B. Subtilis	GO	GO_0003924	0.000637412	0.113039	15	4	3	0.289	0.0542866
B. Subtilis	GO	GO_0043086	0.000265506	0.401189	4	57	4	0.324	0.188961
B. Subtilis	GO	GO_0051536	0.000143787	0.0332048	29	192	22	0.119	0.0151998
B. Subtilis	GO	GO_0005351	0.000355301	0.0682259	26	159	18	0.224	0.0307274
B. Subtilis	GO	GO_0004682	0.0177985	0.980442	4	19	2	0.112	0.440461
B. Subtilis	GO	GO_0015093	0.000744955	0.438107	7	2	2	0.216	0.196296
B. Subtilis	GO	GO_0003899	0.0142409	0.912765	10	16	3	0.199	0.406097
B. Subtilis	GO	GO_0042802	0.000265506	0.425754	4	57	4	0.324	0.188961
B. Subtilis	GO	GO_0006725	0.000597396	0.184966	16	74	9	0.193	0.0814626
B. Subtilis	GO	GO_0015684	0.000744955	0.447115	7	2	2	0.216	0.196296
B. Subtilis	GO	GO_0006259	0.00999716	0.712947	4	14	2	0.111	0.309797
B. Subtilis	GO	GO_0006812	0.000439047	0.155138	11	5	3	0.183	0.0657555
B. Subtilis	GO	GO_0004871	0.00436135	0.940991	13	2	2	0.098	0.397185
B. Subtilis	GO	GO_0009378	3.17867e-07	0.0111125	4	3	3	0.427	0.00458073
B. Subtilis	GO	GO_0016566	0.0034118	0.223738	21	10	4	0.16	0.0917002
B. Subtilis	GO	GO_0015035	0.00145299	0.499107	16	259	15	0.128	0.204291
B. Subtilis	GO	GO_0045227	7.141e-06	0.00114234	4	25	4	0.023	0.000460162
B. Subtilis	GO	GO_0008134	0.000239745	0.55132	8	17	4	0.215	0.215459
B. Subtilis	GO	GO_0016452	4.62372e-05	0.0803489	11	133	10	0.289	0.0311077
B. Subtilis	GO	GO_0003893	0.000111506	0.0804213	11	146	10	0.289	0.0311077
B. Subtilis	GO	GO_0019984	0.000367169	0.0810341	11	165	10	0.289	0.0311077
B. Subtilis	GO	GO_0016209	0.00640432	0.29174	6	6	2	0.095	0.111845
B. Subtilis	GO	GO_0008658	0.0028104	0.976451	11	2	2	0.126	0.372654
B. Subtilis	GO	GO_0004553	0.000606521	0.130752	23	155	16	0.213	0.0496859
B. Subtilis	GO	GO_0048037	6.12077e-12	3.22565e-09	16	25	11	0.314	1.22322e-09
B. Subtilis	GO	GO_0009231	0.00416809	0.529402	7	4	2	0.135	0.196296
B. Subtilis	GO	GO_0010181	0.00217172	0.454659	12	17	4	0.156	0.164601
B. Subtilis	GO	GO_0046872	0.000135734	0.0256203	26	251	23	0.207	0.00925105
B. Subtilis	GO	GO_0003889	0.0002712	0.0867291	11	159	10	0.289	0.0311077
B. Subtilis	GO	GO_0006662	0.00227414	0.559724	9	10	3	0.145	0.197923
B. Subtilis	GO	GO_0006561	0.00143354	0.995511	8	10	3	0.203	0.35064
B. Subtilis	GO	GO_0015904	0.00634275	0.742908	17	138	11	0.155	0.257383
B. Subtilis	GO	GO_0003890	0.000367169	0.0900458	11	165	10	0.289	0.0311077
B. Subtilis	GO	GO_0006260	0.00010551	0.0165019	21	5	4	0.224	0.00565574
B. Subtilis	GO	GO_0015450	0.00241981	0.552878	4	7	2	0.373	0.188961
B. Subtilis	GO	GO_0008565	0.0108445	0.777642	9	37	4	0.134	0.259492
B. Subtilis	GO	GO_0004003	0.00454956	0.373592	9	29	4	0.123	0.124478
B. Subtilis	GO	GO_0015999	0.0002712	0.0935432	11	159	10	0.289	0.0311077
B. Subtilis	GO	GO_0003894	0.0002712	0.0940766	11	159	10	0.289	0.0311077
B. Subtilis	GO	GO_0006098	0.00055912	0.225508	12	24	5	0.176	0.0735951
B. Subtilis	GO	GO_0006352	0.000855897	0.137946	23	3	3	0.182	0.0440056
B. Subtilis	GO	GO_0016987	0.000855897	0.141539	23	3	3	0.182	0.0440056
B. Subtilis	GO	GO_0016788	0.00532372	0.874175	14	2	2	0.156	0.267128
B. Subtilis	GO	GO_0015520	0.00975976	0.872473	17	143	11	0.155	0.257383
B. Subtilis	GO	GO_0016769	0.0262191	0.967241	10	6	2	0.219	0.284506
B. Subtilis	GO	GO_0050662	0.000969906	0.106009	23	160	16	0.101	0.0309147
B. Subtilis	GO	GO_0009004	0.0265663	0.817813	5	205	5	0.114	0.233784
B. Subtilis	GO	GO_0008745	0.00319572	0.209914	13	17	4	0.207	0.0539079
B. Subtilis	GO	GO_0008026	0.000206681	0.108921	12	10	4	0.242	0.0277333
B. Subtilis	GO	GO_0004735	0.00883035	0.928771	5	36	3	0.116	0.235052
B. Subtilis	GO	GO_0006281	2.46757e-06	0.00275139	37	66	17	0.162	0.0006814
B. Subtilis	GO	GO_0006265	0.0028104	0.983362	11	2	2	0.129	0.230156
B. Subtilis	GO	GO_0004616	0.000319826	0.209323	11	24	5	0.203	0.0469934
B. Subtilis	GO	GO_0045449	0.00130671	0.688635	18	4	3	0.145	0.151519
B. Subtilis	GO	GO_0008237	0.000716586	0.330378	22	3	3	0.157	0.0725898
B. Subtilis	GO	GO_0004518	0.0012496	0.722921	10	36	5	0.168	0.155751
B. Subtilis	GO	GO_0006108	0.000117664	0.0310046	4	2	2	0.11	0.00651405
B. Subtilis	GO	GO_0008173	0.00499557	0.478357	5	7	2	0.286	0.0998032
B. Subtilis	GO	GO_0006396	0.0256787	0.6553	8	8	2	0.131	0.130877
B. Subtilis	GO	GO_0006526	0.000214348	0.483333	7	20	4	0.165	0.0942582
B. Subtilis	GO	GO_0004673	0.000174431	0.0631729	8	16	4	0.38	0.0120132
B. Subtilis	GO	GO_0008033	0.00105592	0.785349	12	65	7	0.263	0.145618
B. Subtilis	GO	GO_0006541	0.00216814	0.571305	7	3	2	0.294	0.105842
B. Subtilis	GO	GO_0000155	0.000308114	0.0450678	33	115	18	0.117	0.0082882
B. Subtilis	GO	GO_0005315	0.000117664	0.184333	4	2	2	0.128	0.0310046
B. Subtilis	GO	GO_0006268	0.0124725	0.666825	5	11	2	0.112	0.109965
B. Subtilis	GO	GO_0016887	3.25309e-09	0.000190532	58	313	55	0.121	3.09792e-05
B. Subtilis	GO	GO_0015137	0.000832627	0.198049	4	24	3	0.259	0.0310046
B. Subtilis	GO	GO_0015746	0.000832627	0.198049	4	24	3	0.259	0.0310046
B. Subtilis	GO	GO_0007165	0.000169942	0.0880461	31	29	9	0.129	0.0133513
B. Subtilis	GO	GO_0016481	0.00615856	0.397498	24	10	4	0.165	0.0549512
B. Subtilis	GO	GO_0008360	0.00196001	0.511699	5	22	3	0.208	0.0679945
B. Subtilis	GO	GO_0006304	7.91064e-05	0.12239	7	16	4	0.206	0.0155543
B. Subtilis	GO	GO_0009055	3.75622e-05	0.0642288	31	56	13	0.088	0.00807804
B. Subtilis	GO	GO_0015031	0.00865321	0.609535	9	4	2	0.132	0.0696695
B. Subtilis	GO	GO_0047473	0.00248915	0.611288	5	5	2	0.232	0.0679945
B. Subtilis	GO	GO_0008547	0.0370409	0.802789	5	1	1	0.359	0.0679945
B. Subtilis	GO	GO_0050660	0.0248952	0.782893	26	2	2	0.139	0.0644199
B. Subtilis	GO	GO_0005488	0.00101982	0.187812	30	29	8	0.12	0.0151602
B. Subtilis	GO	GO_0003684	0.0124725	0.88136	5	11	2	0.274	0.0679945
B. Subtilis	GO	GO_0016208	0.0199969	0.904875	5	14	2	0.232	0.0679945
B. Subtilis	GO	GO_0017153	0.00364035	0.410429	4	39	3	0.05	0.0301075
B. Subtilis	GO	GO_0016874	3.55011e-06	0.00141538	10	23	6	0.303	9.87998e-05
B. Subtilis	GO	GO_0018106	0.00339994	0.556011	26	30	7	0.18	0.0380553
B. Subtilis	GO	GO_0003676	5.78084e-05	0.030465	40	8	6	0.123	0.00187042
B. Subtilis	GO	GO_0005634	0.0221777	0.94649	26	93	11	0.115	0.0538105
B. Subtilis	GO	GO_0046677	0.0147118	0.962232	26	19	5	0.14	0.0500343
B. Subtilis	GO	GO_0046983	0.00949734	0.973471	25	18	5	0.103	0.0503088
B. Subtilis	GO	GO_0015623	0.000471508	0.196855	6	2	2	0.276	0.00993365
B. Subtilis	GO	GO_0006835	0.00241981	0.699593	4	7	2	0.05	0.0301075
B. Subtilis	GO	GO_0020037	0.00131944	0.458045	26	3	3	0.117	0.0179977
B. Subtilis	GO	GO_0004386	5.51394e-05	0.0124339	5	26	4	0.17	0.00048065
B. Subtilis	GO	GO_0008324	0.00868443	0.953975	13	38	5	0.171	0.0316973
B. Subtilis	GO	GO_0046914	0.00416809	0.976267	7	4	2	0.072	0.0278753
B. Subtilis	GO	GO_0006817	0.000258044	0.256575	5	2	2	0.142	0.00591112
B. Subtilis	GO	GO_0009058	9.52066e-06	0.00501739	47	271	40	0.113	9.08595e-05
B. Subtilis	GO	GO_0005506	0.000590133	0.119283	34	242	27	0.101	0.00202731
B. Subtilis	GO	GO_0006814	0.020792	0.99564	16	3	2	0.114	0.0116422
B. Subtilis	GO	GO_0000156	0.00114959	0.398161	36	31	9	0.099	0.00464376
B. Subtilis	GO	GO_0003901	0.000489051	0.570794	7	9	3	0.35	0.00642325
B. Subtilis	GO	GO_0003902	0.0119511	0.629757	7	54	4	0.35	0.00642325
B. Subtilis	GO	GO_0003900	0.00416809	0.754098	7	4	2	0.35	0.00642325
B. Subtilis	GO	GO_0008080	0.00143629	0.309304	40	35	10	0.09	0.00243658
B. Subtilis	GO	GO_0016998	0.000553913	0.177101	16	17	5	0.127	0.00129612
B. Subtilis	GO	GO_0015934	1.73842e-05	0.04382	4	8	3	0.219	0.000320437
B. Subtilis	GO	GO_0003723	0.00129015	0.182905	45	57	14	0.106	0.00117972
B. Subtilis	GO	GO_0006412	0.00537447	0.942258	37	16	6	0.156	0.00598057
B. Subtilis	GO	GO_0000160	0.00292805	0.257172	41	24	8	0.104	0.00143989
B. Subtilis	GO	GO_0005215	4.12657e-11	1.59951e-06	91	190	63	0.077	7.76067e-09
B. Subtilis	GO	GO_0003735	0.00382548	0.677433	28	186	19	0.179	0.00220021
B. Subtilis	GO	GO_0006310	4.04849e-09	5.65511e-06	29	81	19	0.146	1.36707e-08
B. Subtilis	GO	GO_0005840	0.00182804	0.59214	25	187	18	0.182	0.00113692
B. Subtilis	GO	GO_0015935	0.00599511	0.35983	5	32	3	0.274	0.000565358
B. Subtilis	GO	GO_0030170	0.00116481	0.425565	47	29	10	0.101	0.000313441
B. Subtilis	GO	GO_0043565	0.000115844	0.034682	62	216	42	0.108	1.8881e-05
B. Subtilis	GO	GO_0008270	0.000358659	0.0710226	55	283	44	0.088	3.86318e-05
B. Subtilis	GO	GO_0016787	3.71003e-05	0.0878775	59	312	51	0.097	2.62235e-05
B. Subtilis	GO	GO_0005975	0.000162428	0.0855994	57	7	6	0.112	1.83758e-05
B. Subtilis	GO	GO_0006508	7.40028e-07	0.00485135	93	286	74	0.073	6.28565e-09
B. Subtilis	GO	GO_0005737	4.36542e-06	0.000821796	99	41	22	0.077	4.15577e-10
B. Subtilis	GO	GO_0006118	6.20337e-09	0.000114379	103	299	86	0.057	5.13373e-11
B. Subtilis	GO	GO_0003677	3.35443e-05	0.00552721	99	113	40	0.07	1.2525e-09
B. Subtilis	GO	GO_0006810	9.47488e-10	3.15542e-05	113	184	70	0.068	5.45594e-12
B. Subtilis	GO	GO_0003824	1.2672e-06	0.00581392	95	14	12	0.097	1.00289e-09
B. Subtilis	GO	GO_0016491	0.000160013	0.0851474	109	19	13	0.075	6.83328e-11
B. Subtilis	GO	GO_0005622	2.24565e-07	0.00512033	130	411	123	0.064	2.21732e-13
B. Subtilis	GO	GO_0003700	2.5471e-09	0.000206111	153	416	146	0.061	0
B. Subtilis	GO	GO_0005524	6.9944e-13	3.77644e-08	213	470	213	0.044	0
B. Subtilis	GO	GO_0006355	4.3721e-09	0.000214601	181	456	178	0.052	0
B. Subtilis	GO	GO_0008152	1.37468e-08	0.000362627	157	274	114	0.052	0
B. Subtilis	GO	GO_0016020	2.14102e-10	1.33678e-05	177	174	94	0.061	0
B. Subtilis	GO	GO_0016021	1.00979e-11	4.07345e-07	186	379	168	0.049	0
B. Subtilis	TFs	30min_BSU16170	9.15411e-06	0.000219352	84	858	83	0.155	0.0812071
B. Subtilis	TFs	0min_BSU16170	1.04994e-05	0.00209291	84	713	76	0.155	0.0812071
B. Subtilis	TFs	5min_BSU33680	2.95692e-05	0.015583	4	2	2	0.144	0.323456
B. Subtilis	TFs	60min_BSU16170	6.66604e-07	0.00812425	84	307	48	0.155	0.0812071
B. Subtilis	TFs	30min_BSU40350	1.3984e-08	0.00035256	4	13	4	0.05	0.00177152
B. Subtilis	TFs	5min_BSU17850	0.000380384	0.0369018	30	487	25	0.187	0.179269
B. Subtilis	TFs	60min_BSU37310	1.44068e-07	3.29373e-05	5	3	3	0.713	0.000151847
B. Subtilis	TFs	0min_BSU40540	2.95692e-05	0.00350305	4	2	2	0.616	0.015583
B. Subtilis	TFs	5min_BSU16170	8.24878e-06	0.020787	84	188	34	0.155	0.0812071
B. Subtilis	TFs	60min_BSU33680	9.1386e-05	0.0874311	4	3	2	0.144	0.323456
B. Subtilis	TFs	60min_BSU24610	1.04727e-12	3.19583e-10	6	5	5	0.203	1.10383e-09
B. Subtilis	TFs	0min_BSU06580	3.99178e-08	1.40245e-05	4	3	3	0.054	4.20734e-05
B. Subtilis	TFs	0min_BSU15880	1.7221e-05	0.00125613	6	140	6	0.079	0.00371511
B. Subtilis	TFs	0min_BSU17850	0.00051991	0.0669766	30	8	4	0.187	0.179269
B. Subtilis	TFs	60min_BSU15880	1.34833e-05	0.00141457	6	133	6	0.079	0.00371511
B. Subtilis	TFs	0min_BSU05970	0.000118757	0.0240837	6	2	2	0.52	0.0625848
B. Subtilis	TFs	5min_BSU07010	1.9558e-11	4.18801e-09	4	4	4	0	1.03071e-08
B. Subtilis	TFs	30min_BSU33970	1.22975e-10	6.48077e-08	6	9	5	0.112	1.37358e-07
B. Subtilis	TFs	0min_BSU33680	0.000178683	0.155121	4	4	2	0.144	0.323456
B. Subtilis	TFs	0min_BSU28550	0.000193591	0.0261045	7	2	2	0.279	0.0510112
B. Subtilis	TFs	0min_BSU13670	0.01325	0.438524	4	1	1	0.107	0.839557
B. Subtilis	TFs	5min_BSU13670	0.00345521	0.458566	4	16	2	0.107	0.839557
B. Subtilis	TFs	30min_BSU22440	1.93767e-06	0.010267	5	65	5	0.393	0.0168849
B. Subtilis	TFs	30min_BSU15880	3.12163e-05	0.0023199	6	153	6	0.079	0.00371511
B. Subtilis	TFs	60min_BSU29400	1.9558e-11	6.87139e-09	4	4	4	0	1.03071e-08
B. Subtilis	TFs	60min_BSU27520	1.08895e-07	3.82583e-05	13	4	4	0.441	5.73874e-05
B. Subtilis	TFs	30min_BSU33680	0.000298065	0.218578	4	5	2	0.144	0.323456
B. Subtilis	TFs	5min_BSU28550	0.000193591	0.0345945	7	2	2	0.279	0.0510112
B. Subtilis	TFs	30min_BSU13670	0.01325	0.675911	4	1	1	0.107	0.839557
B. Subtilis	TFs	5min_BSU25100	0.00984685	0.826782	5	19	2	0.307	0.905999
B. Subtilis	TFs	60min_BSU13670	0.01325	0.797197	4	1	1	0.107	0.839557
B. Subtilis	TFs	0min_BSU25100	0.0192663	0.869616	5	1	1	0.307	0.905999
B. Subtilis	TFs	5min_BSU00470	1.52867e-09	1.61122e-06	14	5	5	0.262	1.61122e-06
B. Subtilis	TFs	60min_BSU06580	3.99178e-08	4.20734e-05	4	3	3	0.054	4.20734e-05
B. Subtilis	TFs	30min_BSU24250	4.20756e-06	0.00443476	10	3	3	0.316	0.00443476
B. Subtilis	TFs	30min_BSU40540	2.95692e-05	0.015583	4	2	2	0.616	0.015583
B. Subtilis	TFs	30min_BSU25100	0.00278094	0.933926	5	10	2	0.307	0.905999
B. Subtilis	TFs	60min_BSU25100	0.0192663	0.940776	5	1	1	0.307	0.905999
B. Subtilis	TFs	5min_BSU15880	3.68407e-05	0.00414269	6	158	6	0.079	0.00371511
B. Subtilis	TFs	5min_BSU08730	0.000867639	0.368033	10	12	3	0.168	0.301509
B. Subtilis	TFs	30min_BSU37310	1.44068e-07	0.000203045	5	3	3	0.713	0.000151847
B. Subtilis	TFs	60min_BSU05970	0.000468519	0.088071	6	20	3	0.52	0.0625848
B. Subtilis	TFs	60min_BSU22440	3.00671e-06	0.0240527	5	69	5	0.393	0.0168849
B. Subtilis	TFs	30min_BSU28550	0.000193591	0.0748033	7	2	2	0.279	0.0510112
B. Subtilis	TFs	5min_BSU22440	6.40793e-05	0.0253097	5	2	2	0.393	0.0168849
B. Subtilis	TFs	30min_BSU17850	0.000481134	0.279045	30	15	5	0.187	0.179269
B. Subtilis	TFs	30min_BSU31680	2.49087e-05	0.0176829	11	4	3	0.308	0.011246
B. Subtilis	TFs	30min_BSU08730	0.00165142	0.495906	10	3	2	0.168	0.301509
B. Subtilis	TFs	5min_BSU40350	3.27618e-06	0.00345309	4	9	3	0.05	0.00177152
B. Subtilis	TFs	30min_BSU29400	1.9558e-11	2.06142e-08	4	4	4	0	1.03071e-08
B. Subtilis	TFs	60min_BSU07010	1.9558e-11	2.06142e-08	4	4	4	0	1.03071e-08
B. Subtilis	TFs	60min_BSU30150	1.9558e-11	2.06142e-08	4	4	4	0	1.03071e-08
B. Subtilis	TFs	5min_BSU33970	2.60641e-10	2.74716e-07	6	10	5	0.112	1.37358e-07
B. Subtilis	TFs	5min_BSU14140	2.95692e-05	0.031166	4	2	2	0.177	0.015583
B. Subtilis	TFs	30min_BSU27520	1.08895e-07	0.000114775	13	4	4	0.441	5.73874e-05
B. Subtilis	TFs	0min_BSU08730	0.0151983	0.614032	10	446	9	0.168	0.301509
B. Subtilis	TFs	60min_BSU40540	9.1386e-05	0.0321069	4	3	2	0.616	0.015583
B. Subtilis	TFs	0min_BSU22440	6.39742e-06	0.0371705	5	82	5	0.393	0.0168849
B. Subtilis	TFs	60min_BSU31680	2.49087e-05	0.0262538	11	4	3	0.308	0.011246
B. Subtilis	TFs	30min_BSU05970	0.000351753	0.183397	6	3	2	0.52	0.0625848
B. Subtilis	TFs	5min_BSU40540	9.1386e-05	0.0481604	4	3	2	0.616	0.015583
B. Subtilis	TFs	0min_BSU24250	1.60928e-05	0.0141464	10	4	3	0.316	0.00443476
B. Subtilis	TFs	5min_BSU05970	0.000759797	0.202587	6	23	3	0.52	0.0625848
B. Subtilis	TFs	60min_BSU08730	0.00165142	0.992621	10	3	2	0.168	0.301509
B. Subtilis	TFs	30min_BSU23520	5.06263e-07	0.0797701	26	25	8	0.228	0.0209788
B. Subtilis	TFs	5min_BSU24250	4.0265e-05	0.0169893	10	5	3	0.316	0.00443476
B. Subtilis	TFs	30min_BSU06580	1.56777e-07	0.000165243	4	4	3	0.054	4.20734e-05
B. Subtilis	TFs	0min_BSU37310	5.67797e-07	0.000598458	5	4	3	0.713	0.000151847
B. Subtilis	TFs	60min_BSU28550	0.000193591	0.204045	7	2	2	0.279	0.0510112
B. Subtilis	TFs	0min_BSU30460	2.95692e-05	0.031166	4	2	2	0.122	0.00779149
B. Subtilis	TFs	60min_BSU17850	0.00259013	0.762181	30	21	5	0.187	0.179269
B. Subtilis	TFs	0min_BSU23520	0.00102006	0.0914983	26	453	21	0.228	0.0209788
B. Subtilis	TFs	60min_BSU23520	0.000189801	0.100025	26	3	3	0.228	0.0209788
B. Subtilis	TFs	30min_BSU24610	5.98699e-12	5.42791e-09	6	6	5	0.203	1.10383e-09
B. Subtilis	TFs	30min_BSU30460	0.000178683	0.0597633	4	4	2	0.122	0.00779149
B. Subtilis	TFs	0min_BSU40350	2.95692e-05	0.015583	4	2	2	0.05	0.00177152
B. Subtilis	TFs	0min_BSU30150	1.9558e-11	9.44832e-08	4	4	4	0	1.03071e-08
B. Subtilis	TFs	5min_BSU23520	0.00224058	0.199688	26	13	4	0.228	0.0209788
B. Subtilis	TFs	5min_BSU37310	1.45383e-06	0.00153234	5	5	3	0.713	0.000151847
B. Subtilis	TFs	0min_BSU14140	0.000298065	0.159211	4	5	2	0.177	0.015583
B. Subtilis	TFs	5min_BSU00830	0.000298065	0.159211	4	5	2	0.357	0.015583
B. Subtilis	TFs	60min_BSU40350	5.86645e-05	0.020219	4	77	4	0.05	0.00177152
B. Subtilis	TFs	5min_BSU30460	2.95692e-05	0.0979965	4	2	2	0.122	0.00779149
B. Subtilis	TFs	60min_BSU30460	9.1386e-05	0.103212	4	3	2	0.122	0.00779149
B. Subtilis	TFs	30min_BSU14140	0.00132317	0.234799	4	10	2	0.177	0.015583
B. Subtilis	TFs	60min_BSU24250	0.000216735	0.111403	10	8	3	0.316	0.00443476
B. Subtilis	TFs	0min_BSU00830	0.00190793	0.416248	4	12	2	0.357	0.015583
B. Subtilis	TFs	0min_BSU29400	6.84529e-10	2.88597e-07	4	7	4	0	1.03071e-08
B. Subtilis	TFs	30min_BSU00830	0.00227608	0.465987	4	13	2	0.357	0.015583
B. Subtilis	TFs	30min_BSU30150	2.9337e-10	3.09211e-07	4	6	4	0	1.03071e-08
B. Subtilis	TFs	60min_BSU00830	0.00825173	0.480585	4	25	2	0.357	0.015583
B. Subtilis	TFs	30min_BSU29740	9.09471e-08	9.58583e-05	107	47	20	0.146	2.7845e-06
B. Subtilis	TFs	60min_BSU14140	2.95692e-05	0.537622	4	2	2	0.177	0.015583
B. Subtilis	TFs	0min_BSU27520	3.82276e-06	0.00201459	13	7	4	0.441	5.73874e-05
B. Subtilis	TFs	5min_BSU31680	0.000320841	0.516998	11	8	3	0.308	0.011246
B. Subtilis	TFs	5min_BSU29400	6.84529e-10	4.80996e-07	4	7	4	0	1.03071e-08
B. Subtilis	TFs	5min_BSU27520	3.82276e-06	0.00269751	13	7	4	0.441	5.73874e-05
B. Subtilis	TFs	0min_BSU31680	0.000760517	0.678593	11	2	2	0.308	0.011246
B. Subtilis	TFs	0min_BSU33970	8.01002e-09	8.33602e-06	6	17	5	0.112	1.37358e-07
B. Subtilis	TFs	0min_BSU07010	1.9558e-11	6.82066e-07	4	4	4	0	1.03071e-08
B. Subtilis	TFs	60min_BSU34630	2.4643e-09	7.21494e-07	4	9	4	0	1.03071e-08
B. Subtilis	TFs	5min_BSU06580	3.27618e-06	0.00297514	4	9	3	0.054	4.20734e-05
B. Subtilis	TFs	30min_BSU07010	1.36906e-09	8.65792e-07	4	8	4	0	1.03071e-08
B. Subtilis	TFs	60min_BSU33970	2.10208e-08	1.30874e-05	6	20	5	0.112	1.37358e-07
B. Subtilis	TFs	30min_BSU34630	4.10717e-09	1.33992e-06	4	10	4	0	1.03071e-08
B. Subtilis	TFs	60min_BSU00470	3.93248e-07	0.000300948	14	10	5	0.262	1.61122e-06
B. Subtilis	TFs	0min_BSU13310	2.15716e-06	0.00112484	53	783	53	0.193	5.69833e-06
B. Subtilis	TFs	5min_BSU30150	6.45413e-09	2.29275e-06	4	11	4	0	1.03071e-08
B. Subtilis	TFs	0min_BSU24610	5.053e-10	2.66293e-07	6	11	5	0.203	1.10383e-09
B. Subtilis	TFs	0min_BSU29740	2.8787e-06	0.000711465	107	46	18	0.146	2.7845e-06
B. Subtilis	TFs	5min_BSU24610	7.94688e-10	4.18801e-07	6	4	4	0.203	1.10383e-09
B. Subtilis	TFs	30min_BSU00470	8.56589e-07	0.000902845	14	5	4	0.262	1.61122e-06
B. Subtilis	TFs	30min_BSU13310	4.42066e-06	0.00400706	53	21	9	0.193	5.69833e-06
B. Subtilis	TFs	60min_BSU29740	1.30756e-07	0.0024645	107	399	69	0.146	2.7845e-06
B. Subtilis	TFs	30min_BSU39770	4.70174e-08	1.68726e-05	4	15	4	0	1.03071e-08
B. Subtilis	TFs	5min_BSU29740	1.28689e-05	0.00487882	107	50	18	0.146	2.7845e-06
B. Subtilis	TFs	0min_BSU34630	8.01094e-08	2.6755e-05	4	18	4	0	1.03071e-08
B. Subtilis	TFs	0min_BSU00470	6.52958e-06	0.0062744	14	16	5	0.262	1.61122e-06
B. Subtilis	TFs	5min_BSU34630	4.70174e-08	4.95563e-05	4	15	4	0	1.03071e-08
B. Subtilis	TFs	60min_BSU13310	0.000113561	0.044735	53	7	5	0.193	5.69833e-06
B. Subtilis	TFs	60min_BSU39770	2.23802e-07	0.000117944	4	22	4	0	1.03071e-08
B. Subtilis	TFs	5min_BSU13310	0.000104285	0.117549	53	616	46	0.193	5.69833e-06
B. Subtilis	TFs	0min_BSU39770	4.4866e-07	0.000422579	4	25	4	0	1.03071e-08
B. Subtilis	TFs	5min_BSU39770	3.45327e-06	0.000960421	4	40	4	0	1.03071e-08
B. Subtilis	HiCDatasets	HM890_60min_4kb	0	0	51	151	34	0.329	1.86078e-06
B. Subtilis	HiCDatasets	HM890_30min_4kb	1.72757e-11	9.14882e-09	24	61	14	0.388	6.99443e-11
B. Subtilis	HiCDatasets	HM890_5min_4kb	3.62186e-06	0.00229453	32	387	26	0.361	4.577e-06
S. pombe	KOGs	KOG0255	2.52462e-08	0.000368559	18	20	7	0.275	0.00707377
S. pombe	KOGs	KOG2210	8.89398e-06	0.0024545	4	60	4	0.014	0.0297539
S. pombe	KOGs	KOG0393	0.000295306	0.0539244	6	256	6	0.052	0.652942
S. pombe	KOGs	KOG0252	7.07129e-05	0.0674464	5	59	4	0.201	0.606974
S. pombe	KOGs	KOG0867	8.29088e-06	0.0961379	4	14	3	0	0.749196
S. pombe	KOGs	KOG0725	0.0002471	0.130033	6	3	2	0.091	0.755254
S. pombe	KOGs	KOG1721	0.000124211	0.142071	12	506	12	0.194	0.669323
S. pombe	KOGs	KOG0118	0.000329582	0.249696	19	27	5	0.171	0.950796
S. pombe	KOGs	KOG1184	0.00426191	0.254785	4	95	3	0.098	0.964239
S. pombe	KOGs	KOG0017	0.00472186	0.194658	8	360	7	0.071	0.736105
S. pombe	KOGs	KOG0929	1.29428e-06	0.0100876	4	8	3	0.035	0.0330479
S. pombe	KOGs	KOG2178	6.82062e-05	0.0793985	4	24	3	0.064	0.215693
S. pombe	KOGs	KOG0054	1.06109e-05	0.109496	4	15	3	0.063	0.22213
S. pombe	KOGs	KOG0590	0.00574187	0.379807	6	55	3	0.209	0.756158
S. pombe	KOGs	KOG4748	0.000327463	0.273847	6	21	3	0.202	0.534787
S. pombe	KOGs	KOG0305	0.000671481	0.458687	5	6	2	0.121	0.848917
S. pombe	KOGs	KOG0206	0.0111053	0.546154	4	1	1	0.129	0.983247
S. pombe	KOGs	KOG2533	0.000220395	0.104146	11	50	5	0.262	0.175481
S. pombe	KOGs	KOG0653	0.012023	0.557176	5	25	2	0.084	0.931929
S. pombe	KOGs	KOG0053	0.000128309	0.105266	4	4	2	0.13	0.174713
S. pombe	KOGs	KOG2277	0.00460011	0.530367	4	22	2	0.092	0.841579
S. pombe	KOGs	KOG1289	0.0011918	0.581579	8	4	2	0.099	0.915357
S. pombe	KOGs	KOG0236	0.00460011	0.632362	4	22	2	0.144	0.993452
S. pombe	KOGs	KOG1575	0.000727521	0.626662	7	22	3	0.241	0.945197
S. pombe	KOGs	KOG2273	0.00980843	0.640611	8	11	2	0.122	0.955695
S. pombe	KOGs	KOG1198	0.00113837	0.674713	4	11	2	0.13	0.972181
S. pombe	KOGs	KOG3780	2.12101e-05	0.314204	4	2	2	0.118	0.448983
S. pombe	KOGs	KOG2655	0.0048407	0.575497	5	342	5	0.03	0.820519
S. pombe	KOGs	KOG1549	0.0025412	0.505993	4	80	3	0.078	0.718344
S. pombe	KOGs	KOG0032	0.00215108	0.676827	4	15	2	0.051	0.888864
S. pombe	KOGs	KOG0916	0.00353714	0.563783	4	241	4	0	0.735034
S. pombe	KOGs	KOG4472	0.00252821	0.5597	6	208	5	0.036	0.672667
S. pombe	KOGs	KOG0583	0.00874389	0.609495	8	170	5	0.062	0.719829
S. pombe	KOGs	KOG1550	0.00049382	0.858732	6	4	2	0.041	0.980811
S. pombe	KOGs	KOG1940	0.0111053	0.804295	4	1	1	0	0.912009
S. pombe	KOGs	KOG0598	0.000137872	0.114258	5	3	2	0.116	0.113982
S. pombe	KOGs	KOG1001	0.00806452	0.917971	4	119	3	0	0.895718
S. pombe	KOGs	KOG0519	0.0111053	0.710203	4	1	1	0	0.664997
S. pombe	KOGs	KOG0374	0.00591444	0.8055	4	25	2	0	0.753594
S. pombe	KOGs	KOG0998	0.00215108	0.402891	4	15	2	0.052	0.376366
S. pombe	KOGs	KOG0800	0.00270391	0.739004	7	7	2	0.079	0.650514
S. pombe	KOGs	KOG2102	0.000446545	0.642164	4	7	2	0	0.548074
S. pombe	KOGs	KOG0108	0.000329896	0.495593	4	40	3	0	0.41194
S. pombe	KOGs	KOG0417	0.000318601	0.281454	4	6	2	0	0.230714
S. pombe	KOGs	KOG1050	0.00150184	0.395553	5	126	4	0.006	0.306753
S. pombe	KOGs	KOG1577	9.54441e-05	0.449954	6	14	3	0.042	0.315025
S. pombe	KOGs	KOG0714	0.00106504	0.402669	6	31	3	0.042	0.240729
S. pombe	KOGs	KOG0154	0.00186366	0.809968	4	14	2	0	0.474329
S. pombe	KOGs	KOG1414	0.003105	0.582365	4	18	2	0	0.329308
S. pombe	KOGs	KOG0191	4.63882e-05	0.161065	5	2	2	0.045	0.0885725
S. pombe	KOGs	KOG0698	0.00113837	0.528126	4	11	2	0	0.246035
S. pombe	KOGs	KOG0605	0.000671481	0.556896	5	6	2	0.023	0.253624
S. pombe	KOGs	KOG1745	2.12101e-05	0.0266823	4	2	2	0.112	0.0117799
S. pombe	KOGs	KOG4203	2.12101e-05	0.0266823	4	2	2	0.13	0.00966767
S. pombe	KOGs	KOG1286	2.79304e-07	0.00190219	12	13	5	0.205	0.000504963
S. pombe	KOGs	KOG0101	0.00186366	0.582365	4	14	2	0	0.147621
S. pombe	KOGs	KOG0471	0.00282115	0.487565	6	9	2	0.023	0.108916
S. pombe	KOGs	KOG1325	0.00123826	0.765863	5	8	2	0.082	0.0286326
S. pombe	KOGs	KOG0254	1.61038e-05	0.0143306	17	8	4	0.25	7.50256e-05
S. pombe	GO	GO_0075297	0	0	19	129	18	0.097	0.582442
S. pombe	GO	GO_0032991	4.37186e-08	1.75817e-05	35	719	35	0.136	0.139974
S. pombe	GO	GO_0030287	9.13894e-08	0.000121429	6	30	5	0.229	0.292156
S. pombe	GO	GO_0033429	1.10495e-09	1.756e-05	8	44	7	0.013	0.0124567
S. pombe	GO	GO_0097639	7.73093e-08	0.000104092	9	33	6	0.264	0.0660084
S. pombe	GO	GO_0015181	4.31665e-08	0.000157501	10	80	8	0.242	0.0756153
S. pombe	GO	GO_0097638	2.29947e-07	0.000445777	10	33	6	0.192	0.0756153
S. pombe	GO	GO_0043689	2.6146e-06	0.00657838	8	34	5	0.33	0.455744
S. pombe	GO	GO_0022626	0.000267664	0.0334096	45	71	8	0.269	2
S. pombe	GO	GO_0050839	1.63651e-06	0.00896042	13	31	6	0.257	0.459329
S. pombe	GO	GO_0006531	2.18585e-06	0.00221007	5	27	4	0.187	0.112523
S. pombe	GO	GO_0015189	1.457e-06	0.0043416	13	80	8	0.21	0.212885
S. pombe	GO	GO_1990904	2.18866e-05	0.0136232	23	710	23	0.193	0.558461
S. pombe	GO	GO_0006555	0.000392419	0.0217023	6	143	5	0.092	0.805718
S. pombe	GO	GO_0071957	6.168e-05	0.00931922	9	154	7	0.055	0.344698
S. pombe	GO	GO_0098631	3.46823e-06	0.0119491	13	35	6	0.215	0.396879
S. pombe	GO	GO_0046656	0.00047004	0.0300122	7	201	6	0.064	0.781523
S. pombe	GO	GO_0033453	4.79511e-11	1.06681e-06	9	24	7	0.202	2.70481e-05
S. pombe	GO	GO_0007076	4.43146e-06	0.02934	12	9	4	0.253	0.727945
S. pombe	GO	GO_0006855	2.78101e-07	0.000602548	25	187	16	0.382	0.0137353
S. pombe	GO	GO_0005664	0.00027786	0.021077	6	132	5	0.053	0.448583
S. pombe	GO	GO_0015238	3.30037e-07	0.000796501	23	251	17	0.404	0.0161979
S. pombe	GO	GO_0061496	4.06448e-06	0.0348634	7	18	4	0.058	0.683198
S. pombe	GO	GO_0030137	4.63882e-05	0.0375927	5	2	2	0.146	0.638973
S. pombe	GO	GO_0015171	6.34815e-05	0.0251224	20	50	7	0.374	0.401789
S. pombe	GO	GO_0030041	0.00069957	0.0561793	5	229	5	0.101	0.840148
S. pombe	GO	GO_0019898	0.000418888	0.0474065	12	559	12	0.274	0.646027
S. pombe	GO	GO_0006520	0.001127	0.0743412	7	384	7	0.134	0.990026
S. pombe	GO	GO_0000278	0.00128768	0.0499267	16	295	11	0.157	0.657056
S. pombe	GO	GO_0033698	0.00035451	0.0312924	7	108	5	0.072	0.401268
S. pombe	GO	GO_0080040	0.00141491	0.0625336	5	266	5	0.078	0.801534
S. pombe	GO	GO_0006625	0.000190459	0.0613517	5	180	5	0.121	0.780269
S. pombe	GO	GO_0016567	3.63752e-05	0.0568822	19	649	19	0.089	0.694984
S. pombe	GO	GO_0005086	4.78906e-05	0.0298987	8	8	3	0.056	0.35249
S. pombe	GO	GO_0004407	0.000292379	0.068687	10	163	7	0.087	0.809275
S. pombe	GO	GO_0000307	0.000960872	0.06919	17	318	12	0.069	0.812824
S. pombe	GO	GO_0030907	6.42015e-05	0.057294	8	28	4	0.246	0.661374
S. pombe	GO	GO_0000710	1.25932e-05	0.015038	6	8	3	0.002	0.159304
S. pombe	GO	GO_0000050	0.000338374	0.0299514	10	108	6	0.299	0.308609
S. pombe	GO	GO_0005200	0.000726019	0.0797225	10	185	7	0.125	0.820094
S. pombe	GO	GO_0008168	9.1271e-05	0.066434	14	84	7	0.128	0.651962
S. pombe	GO	GO_0034456	4.63882e-05	0.0176181	5	2	2	0.03	0.168784
S. pombe	GO	GO_0098789	4.63882e-05	0.0776471	5	2	2	0.073	0.743705
S. pombe	GO	GO_0031625	2.04152e-06	0.0152213	14	147	10	0.172	0.140711
S. pombe	GO	GO_0031520	1.21526e-05	0.0366628	17	132	10	0.442	0.33385
S. pombe	GO	GO_1902404	0.000381982	0.0392751	8	384	8	0.058	0.349717
S. pombe	GO	GO_0030015	0.000270345	0.06248	11	201	8	0.268	0.548577
S. pombe	GO	GO_0003697	6.83488e-06	0.0544063	52	894	51	0.155	0.475165
S. pombe	GO	GO_0005654	0.000394508	0.0647259	41	427	27	0.234	0.565006
S. pombe	GO	GO_0070647	5.78779e-05	0.0731685	96	1044	94	0.189	0.59828
S. pombe	GO	GO_0006623	0.000173121	0.0198916	21	645	20	0.203	0.160826
S. pombe	GO	GO_0007266	0.000203167	0.0684139	9	276	8	0.057	0.5503
S. pombe	GO	GO_0006914	0.00279534	0.104917	21	592	18	0.182	0.842659
S. pombe	GO	GO_0005786	5.80374e-05	0.11203	7	33	4	0.152	0.892921
S. pombe	GO	GO_0000147	4.62139e-05	0.0411234	20	578	19	0.134	0.326009
S. pombe	GO	GO_0031902	0.000676033	0.0451055	9	461	9	0.09	0.339547
S. pombe	GO	GO_1902975	0.000719623	0.0793165	23	278	14	0.172	0.591592
S. pombe	GO	GO_0034501	4.81276e-06	0.0422518	11	10	4	0.108	0.305842
S. pombe	GO	GO_0005525	5.25355e-05	0.0770747	86	922	80	0.192	0.546985
S. pombe	GO	GO_0098869	0.00180112	0.136244	7	255	6	0.092	0.953726
S. pombe	GO	GO_1990819	0.000171595	0.0383271	15	119	8	0.232	0.266818
S. pombe	GO	GO_0005802	0.000141426	0.0241668	16	519	15	0.093	0.166659
S. pombe	GO	GO_0003723	0.000106426	0.0332177	195	809	153	0.108	0.222545
S. pombe	GO	GO_0004364	0.000645324	0.138113	6	157	5	0.046	0.900406
S. pombe	GO	GO_0006000	0.00269122	0.101719	6	374	6	0.111	0.661985
S. pombe	GO	GO_0031167	4.55814e-06	0.0159073	11	246	10	0.163	0.103454
S. pombe	GO	GO_0000776	8.27686e-06	0.0682471	15	8	4	0.223	0.429941
S. pombe	GO	GO_0005856	0.000920669	0.0617878	16	417	13	0.255	0.383518
S. pombe	GO	GO_0016597	1.02167e-05	0.0128526	5	10	3	0.067	0.0775311
S. pombe	GO	GO_1990518	0.000397104	0.0290042	5	30	3	0.04	0.173578
S. pombe	GO	GO_1903710	4.63197e-08	0.000353153	8	6	4	0.125	0.0020756
S. pombe	GO	GO_1902500	4.29931e-06	0.00270426	6	6	3	0.042	0.0157401
S. pombe	GO	GO_0000982	0.00104205	0.168061	57	755	48	0.282	0.976027
S. pombe	GO	GO_0030334	0.000364891	0.122117	5	29	3	0.045	0.700586
S. pombe	GO	GO_0006886	4.45151e-05	0.101924	159	815	129	0.115	0.572629
S. pombe	GO	GO_0000398	0.000744743	0.173501	45	254	21	0.261	0.943217
S. pombe	GO	GO_0043596	0.00033494	0.114383	42	621	34	0.184	0.619626
S. pombe	GO	GO_0006998	0.000434512	0.156417	13	46	5	0.134	0.83151
S. pombe	GO	GO_0016787	4.3756e-05	0.0856226	21	45	7	0.169	0.454887
S. pombe	GO	GO_1902406	0.00190006	0.189521	6	196	5	0.149	0.972665
S. pombe	GO	GO_0007021	2.63467e-06	0.0250086	11	9	4	0.141	0.127393
S. pombe	GO	GO_0022857	4.15458e-06	0.00382083	36	179	18	0.349	0.0192222
S. pombe	GO	GO_0032153	6.34953e-05	0.0372484	263	1190	262	0.099	0.18379
S. pombe	GO	GO_0051569	0.000167041	0.175242	6	121	5	0.308	0.862737
S. pombe	GO	GO_0071561	0.0019911	0.175425	5	10	2	0.069	0.863101
S. pombe	GO	GO_0017157	0.00270391	0.176657	7	7	2	0.107	0.860267
S. pombe	GO	GO_0030148	0.00043592	0.107097	14	21	4	0.136	0.514579
S. pombe	GO	GO_1990483	0.000685426	0.121549	12	2	2	0.187	0.583249
S. pombe	GO	GO_0016236	0.000226368	0.123962	31	494	24	0.2	0.577483
S. pombe	GO	GO_0007017	0.00452775	0.211722	6	235	5	0.094	0.959824
S. pombe	GO	GO_0055085	1.00798e-06	0.0118041	54	59	14	0.223	0.0529966
S. pombe	GO	GO_0003688	9.64237e-05	0.139701	15	197	10	0.114	0.626689
S. pombe	GO	GO_0051908	0.000695565	0.0749156	5	102	4	0.196	0.335548
S. pombe	GO	GO_0000454	8.96196e-05	0.102964	11	333	10	0.065	0.4592
S. pombe	GO	GO_0000296	4.75785e-10	4.51086e-05	5	5	4	0.018	0.000200899
S. pombe	GO	GO_0022625	1.43852e-05	0.0246106	85	1067	85	0.181	0.109198
S. pombe	GO	GO_0006090	0.000108829	0.0764376	7	161	6	0.116	0.335361
S. pombe	GO	GO_0000287	0.000767314	0.197798	52	78	12	0.229	0.858718
S. pombe	GO	GO_0003824	1.52745e-05	0.0064051	28	5	4	0.147	0.0276562
S. pombe	GO	GO_0019722	0.000138448	0.228471	7	2	2	0.096	0.986197
S. pombe	GO	GO_0005938	0.000288272	0.036078	36	803	34	0.128	0.15528
S. pombe	GO	GO_0051539	0.000181267	0.11519	30	610	26	0.147	0.494542
S. pombe	GO	GO_0031298	0.000236032	0.138367	9	11	3	0.119	0.588929
S. pombe	GO	GO_0000329	3.40525e-06	0.132478	121	12	9	0.146	0.559184
S. pombe	GO	GO_0023052	0.00339137	0.477688	82	3	3	0.139	2
S. pombe	GO	GO_0000753	4.76428e-05	0.0448351	6	12	3	0.023	0.185081
S. pombe	GO	GO_0004190	0.00209711	0.181592	13	34	4	0.081	0.740269
S. pombe	GO	GO_0016272	8.56792e-07	0.0046697	6	4	3	0.136	0.0190311
S. pombe	GO	GO_0000462	0.000185924	0.235079	32	887	32	0.222	0.956349
S. pombe	GO	GO_0061497	2.80893e-05	0.0999035	8	23	4	0.149	0.40286
S. pombe	GO	GO_0003746	6.15099e-05	0.101086	16	489	15	0.217	0.405412
S. pombe	GO	GO_0043504	2.64654e-05	0.101942	7	8	3	0.016	0.408524
S. pombe	GO	GO_0031422	1.25932e-05	0.0130117	6	8	3	0.107	0.0519286
S. pombe	GO	GO_0006627	0.00113162	0.124312	7	235	6	0.07	0.494562
S. pombe	GO	GO_0016616	0.00153879	0.12108	11	3	2	0.285	0.479981
S. pombe	GO	GO_0000799	0.000271913	0.16776	5	4	2	0.08	0.664786
S. pombe	GO	GO_1903711	8.16602e-08	5.13643e-05	5	3	3	0.009	0.000200899
S. pombe	GO	GO_0005730	2.96683e-05	0.0160409	299	640	189	0.098	0.0627154
S. pombe	GO	GO_0000467	0.000176232	0.228045	15	497	14	0.378	0.888641
S. pombe	GO	GO_0110092	3.01841e-05	0.0755933	9	6	3	0.068	0.294075
S. pombe	GO	GO_0005789	0.000426745	0.137659	117	1149	117	0.158	0.527174
S. pombe	GO	GO_0032488	7.55345e-05	0.158196	7	11	3	0.065	0.604747
S. pombe	GO	GO_0072546	0.00111275	0.128258	7	234	6	0.026	0.486399
S. pombe	GO	GO_0005198	0.000760987	0.258159	24	5	3	0.104	0.978003
S. pombe	GO	GO_0070869	3.02675e-05	0.130593	16	21	5	0.313	0.491273
S. pombe	GO	GO_0009897	5.51859e-05	0.0253851	7	10	3	0.042	0.0935244
S. pombe	GO	GO_0003735	2.37108e-06	0.00164987	224	124	46	0.106	0.00604813
S. pombe	GO	GO_0071931	0.000239324	0.167435	10	28	4	0.25	0.610629
S. pombe	GO	GO_0000297	9.06938e-07	0.000570464	8	3	3	0.125	0.0020756
S. pombe	GO	GO_0015606	9.06938e-07	0.000570464	8	3	3	0.08	0.0020756
S. pombe	GO	GO_0030466	8.26073e-05	0.142122	30	764	29	0.185	0.514006
S. pombe	GO	GO_0033615	0.00154619	0.127746	9	99	5	0.095	0.457612
S. pombe	GO	GO_0032147	0.00680095	0.272095	16	807	16	0.138	0.97162
S. pombe	GO	GO_0044613	4.95599e-05	0.17749	7	251	7	0.038	0.617138
S. pombe	GO	GO_0032482	0.000121713	0.123175	9	170	7	0.073	0.4281
S. pombe	GO	GO_0000245	0.000578196	0.0738123	10	178	7	0.167	0.256063
S. pombe	GO	GO_0006325	0.0042211	0.196256	17	252	10	0.173	0.676103
S. pombe	GO	GO_0000145	0.00112963	0.132805	9	92	5	0.102	0.456829
S. pombe	GO	GO_0070187	1.25932e-05	0.0688397	6	8	3	0.039	0.236399
S. pombe	GO	GO_0007029	0.000926963	0.291432	6	81	4	0.174	0.991163
S. pombe	GO	GO_0002181	9.11723e-06	0.00235238	195	403	94	0.129	0.00799509
S. pombe	GO	GO_0000103	0.000138448	0.0870836	7	2	2	0.171	0.293042
S. pombe	GO	GO_0098863	0.000551175	0.290508	5	33	3	0.102	0.964996
S. pombe	GO	GO_0016604	9.57767e-05	0.0860158	10	417	10	0.111	0.285615
S. pombe	GO	GO_0043140	0.000537562	0.155026	10	12	3	0.085	0.514339
S. pombe	GO	GO_0016575	0.000793674	0.268649	21	47	6	0.205	0.885405
S. pombe	GO	GO_0006412	2.28942e-05	0.0944191	31	679	29	0.181	0.31033
S. pombe	GO	GO_0032266	0.00213456	0.109173	17	651	16	0.135	0.353539
S. pombe	GO	GO_0010339	8.85617e-06	0.00693726	8	5	3	0.284	0.0223783
S. pombe	GO	GO_0004252	5.39445e-05	0.177397	13	14	4	0.234	0.569781
S. pombe	GO	GO_0019888	0.00168725	0.226684	9	4	2	0.096	0.712871
S. pombe	GO	GO_0031122	2.4462e-06	0.238607	16	42	7	0.168	0.745987
S. pombe	GO	GO_0071521	9.54441e-05	0.131723	6	14	3	0.045	0.409249
S. pombe	GO	GO_0010947	1.85756e-05	0.00927382	5	12	3	0.035	0.0286326
S. pombe	GO	GO_0061575	0.0102189	0.248788	6	67	3	0.061	0.764843
S. pombe	GO	GO_0006364	0.000504571	0.213985	96	928	87	0.158	0.656499
S. pombe	GO	GO_0031429	0.0082789	0.272555	6	451	6	0.066	0.831082
S. pombe	GO	GO_2000815	4.63882e-05	0.230503	5	2	2	0.118	0.70233
S. pombe	GO	GO_0031021	0.000488612	0.193339	8	16	3	0.05	0.579601
S. pombe	GO	GO_0019509	0.000648342	0.140135	6	294	6	0.005	0.41891
S. pombe	GO	GO_0071035	0.00101097	0.165222	15	389	12	0.413	0.489242
S. pombe	GO	GO_1990421	0.000590575	0.0878431	9	40	4	0.105	0.259775
S. pombe	GO	GO_0005622	0.00234388	0.332765	21	8	3	0.128	0.9837
S. pombe	GO	GO_0016020	0.00620976	0.282649	50	772	42	0.237	0.824024
S. pombe	GO	GO_0005697	0.00014032	0.105883	7	282	7	0.066	0.308468
S. pombe	GO	GO_0015848	4.54785e-07	0.00028606	7	3	3	0.079	0.000825695
S. pombe	GO	GO_0005656	0.000340911	0.25978	16	85	7	0.124	0.749017
S. pombe	GO	GO_0033433	5.43803e-11	1.0173e-06	8	14	6	0.084	2.89663e-06
S. pombe	GO	GO_0016491	6.69722e-06	0.316482	54	68	14	0.197	0.897261
S. pombe	GO	GO_0005832	0.000364675	0.217863	8	381	8	0.057	0.617482
S. pombe	GO	GO_0007020	4.98347e-05	0.266607	5	15	3	0.092	0.7544
S. pombe	GO	GO_0030688	6.81332e-05	0.0904399	14	547	14	0.13	0.254094
S. pombe	GO	GO_0006261	0.000128583	0.215003	10	8	3	0.156	0.594293
S. pombe	GO	GO_0006334	0.000840196	0.140236	13	2	2	0.131	0.386082
S. pombe	GO	GO_0009097	0.00842237	0.322312	9	446	8	0.071	0.887116
S. pombe	GO	GO_1990315	0.000342153	0.276435	5	201	5	0.047	0.749124
S. pombe	GO	GO_0034475	0.00194704	0.330678	9	21	3	0.204	0.895266
S. pombe	GO	GO_0010620	0.00176706	0.135691	5	131	4	0.034	0.366899
S. pombe	GO	GO_0000159	0.000137026	0.183047	6	16	3	0.157	0.493713
S. pombe	GO	GO_0005768	0.000156535	0.0590704	55	436	35	0.143	0.156764
S. pombe	GO	GO_0003729	2.46845e-05	0.144864	59	912	57	0.224	0.383564
S. pombe	GO	GO_0071944	0.000337393	0.215625	7	325	7	0.051	0.569478
S. pombe	GO	GO_0030897	4.63882e-05	0.121627	5	2	2	0.035	0.319686
S. pombe	GO	GO_0030559	0.000213196	0.157815	10	322	9	0.06	0.41366
S. pombe	GO	GO_0002182	1.79642e-06	0.00545792	141	49	20	0.125	0.0142558
S. pombe	GO	GO_0000742	0.000445029	0.356329	9	301	8	0.033	0.92214
S. pombe	GO	GO_0051572	0.000671481	0.221669	5	6	2	0.053	0.571967
S. pombe	GO	GO_0003333	8.31616e-05	0.37299	16	12	4	0.36	0.955562
S. pombe	GO	GO_0090522	0.000774235	0.161216	8	50	4	0.1	0.412934
S. pombe	GO	GO_0032221	0.00150903	0.205517	16	2	2	0.19	0.517939
S. pombe	GO	GO_0031118	0.0129568	0.310142	5	26	2	0.123	0.780789
S. pombe	GO	GO_0030515	0.000127397	0.108207	30	711	28	0.136	0.271763
S. pombe	GO	GO_0070072	0.000454125	0.0846125	5	5	2	0.073	0.212123
S. pombe	GO	GO_0016075	0.00342002	0.371552	10	236	7	0.137	0.929346
S. pombe	GO	GO_0018279	0.00495451	0.371036	7	99	4	0.19	0.926351
S. pombe	GO	GO_0031305	0.00270045	0.355678	20	2	2	0.148	0.885551
S. pombe	GO	GO_0034513	0.0129568	0.313769	5	26	2	0.123	0.780789
S. pombe	GO	GO_0000105	3.08453e-05	0.195131	8	7	3	0.073	0.4855
S. pombe	GO	GO_0022904	0.00835351	0.812767	7	1	1	0.053	2
S. pombe	GO	GO_0044732	0.000392086	0.22207	140	973	127	0.103	0.541983
S. pombe	GO	GO_0007129	0.000935592	0.274346	5	7	2	0.106	0.669323
S. pombe	GO	GO_0006879	0.000122338	0.0424099	13	17	4	0.177	0.102805
S. pombe	GO	GO_0070034	0.00217001	0.29596	7	31	3	0.084	0.717395
S. pombe	GO	GO_0006501	0.00115279	0.104643	5	118	4	0.015	0.253536
S. pombe	GO	GO_0042134	0.00340954	0.149804	5	154	4	0.022	0.362439
S. pombe	GO	GO_0035999	0.000227687	0.288404	8	356	8	0.069	0.697595
S. pombe	GO	GO_0032947	0.000167516	0.225463	16	5	3	0.113	0.545243
S. pombe	GO	GO_0042393	0.000850771	0.39805	27	22	5	0.154	0.959325
S. pombe	GO	GO_0034455	0.000254941	0.358154	6	19	3	0.246	0.856597
S. pombe	GO	GO_0006526	0.00100883	0.185351	10	15	3	0.195	0.44038
S. pombe	GO	GO_0005618	4.56268e-05	0.0590604	9	49	5	0.379	0.139875
S. pombe	GO	GO_0009378	1.40517e-05	0.0120989	5	11	3	0.036	0.0286326
S. pombe	GO	GO_0006897	4.68837e-05	0.134368	62	756	54	0.182	0.317627
S. pombe	GO	GO_0032211	8.58165e-05	0.137625	6	2	2	0.052	0.324324
S. pombe	GO	GO_0006896	0.010954	0.380611	21	722	19	0.137	0.896446
S. pombe	GO	GO_0043224	0.000454125	0.339528	5	5	2	0.06	0.798915
S. pombe	GO	GO_0000045	4.21155e-05	0.134001	21	87	9	0.178	0.308587
S. pombe	GO	GO_0000930	3.26023e-05	0.193177	7	29	4	0.092	0.441347
S. pombe	GO	GO_0034605	0.000313914	0.284737	17	575	16	0.127	0.649971
S. pombe	GO	GO_0030014	0.00219404	0.276762	8	476	8	0.266	0.630301
S. pombe	GO	GO_0016592	0.000489407	0.318293	21	26	5	0.142	0.699887
S. pombe	GO	GO_0045324	0.0054393	0.312693	32	913	31	0.166	0.685957
S. pombe	GO	GO_0003700	0.000929121	0.401632	11	561	11	0.142	0.880313
S. pombe	GO	GO_0030437	0.000322122	0.42711	19	5	3	0.101	0.934374
S. pombe	GO	GO_0055028	0.000291672	0.147299	6	20	3	0.031	0.321553
S. pombe	GO	GO_0004842	0.00390534	0.406791	10	23	3	0.097	0.878756
S. pombe	GO	GO_0032955	0.0117919	0.335872	5	94	3	0.047	0.717426
S. pombe	GO	GO_0005868	2.59977e-05	0.072853	6	10	3	0.05	0.155468
S. pombe	GO	GO_0008180	4.98194e-07	0.002057	8	99	7	0.194	0.00438408
S. pombe	GO	GO_0033458	8.85617e-06	0.0111411	8	5	3	0.112	0.0237017
S. pombe	GO	GO_0031595	0.000759755	0.370835	5	235	5	0.006	0.785613
S. pombe	GO	GO_0006002	0.000364891	0.335569	5	29	3	0.101	0.710384
S. pombe	GO	GO_0032040	0.000297704	0.189717	41	19	6	0.233	0.400046
S. pombe	GO	GO_0045040	0.000314809	0.0825334	10	30	4	0.082	0.173083
S. pombe	GO	GO_0034080	6.87491e-05	0.438048	5	17	3	0.115	0.911401
S. pombe	GO	GO_0031307	7.57793e-05	0.309272	10	200	8	0.136	0.638237
S. pombe	GO	GO_0005509	0.00100286	0.444572	48	3	3	0.169	0.910443
S. pombe	GO	GO_0051453	0.000291672	0.0668402	6	20	3	0.073	0.136704
S. pombe	GO	GO_0000381	0.00556397	0.476127	9	7	2	0.228	0.970527
S. pombe	GO	GO_0016274	0.000739805	0.371448	5	36	3	0.015	0.75544
S. pombe	GO	GO_0051536	0.000506955	0.361272	10	33	4	0.229	0.73313
S. pombe	GO	GO_0009098	0.00358364	0.25098	5	157	4	0.071	0.509284
S. pombe	GO	GO_0003951	7.07129e-05	0.083003	5	59	4	0.032	0.168284
S. pombe	GO	GO_0008284	0.00399307	0.431377	8	7	2	0.074	0.873104
S. pombe	GO	GO_0048278	4.23741e-05	0.0476644	14	12	4	0.087	0.0964252
S. pombe	GO	GO_0031080	0.0011851	0.393006	10	3	2	0.167	0.7937
S. pombe	GO	GO_0000978	0.00260266	0.489635	94	1146	94	0.193	0.988496
S. pombe	GO	GO_0000070	0.00829071	0.374625	56	442	32	0.175	0.755868
S. pombe	GO	GO_0030234	0.000407497	0.363595	7	3	2	0.034	0.733167
S. pombe	GO	GO_0004693	0.00371981	0.235947	9	191	6	0.14	0.474118
S. pombe	GO	GO_0031491	0.00375575	0.434154	12	4	2	0.179	0.870664
S. pombe	GO	GO_0034045	0.00010751	0.121447	19	220	12	0.27	0.243275
S. pombe	GO	GO_0006270	0.00201288	0.433084	12	389	10	0.127	0.859662
S. pombe	GO	GO_0005788	0.000226861	0.0997358	8	139	6	0.18	0.197616
S. pombe	GO	GO_0015991	0.00674282	0.247175	14	760	14	0.207	0.488358
S. pombe	GO	GO_0005694	1.86734e-05	0.0262907	6	9	3	0.136	0.0519286
S. pombe	GO	GO_0032007	0.000275174	0.210178	5	81	4	0.064	0.415025
S. pombe	GO	GO_0031386	0.000139142	0.217547	10	52	5	0.084	0.428386
S. pombe	GO	GO_0031461	0.000519542	0.242409	6	24	3	0.086	0.47555
S. pombe	GO	GO_0031048	0.0113204	0.330429	18	263	10	0.138	0.64801
S. pombe	GO	GO_0071790	2.85196e-05	0.14975	5	50	4	0.022	0.293637
S. pombe	GO	GO_0005667	0.000976318	0.390161	5	246	5	0	0.763623
S. pombe	GO	GO_0000290	0.00133044	0.296191	9	497	9	0.093	0.576895
S. pombe	GO	GO_0032508	0.000139308	0.0596509	8	11	3	0.132	0.115985
S. pombe	GO	GO_0009099	0.0165835	0.471263	5	1	1	0.07	0.915117
S. pombe	GO	GO_1990426	0.000421384	0.265294	10	11	3	0.079	0.514339
S. pombe	GO	GO_0006878	0.00850273	0.468269	10	653	10	0.115	0.905427
S. pombe	GO	GO_0006915	0.000114021	0.118423	8	32	4	0.228	0.22691
S. pombe	GO	GO_0006091	0.00152825	0.415803	12	623	12	0.179	0.796447
S. pombe	GO	GO_1990578	0.00224433	0.418115	6	8	2	0.063	0.799281
S. pombe	GO	GO_0000784	4.89812e-05	0.404113	50	4	4	0.193	0.771803
S. pombe	GO	GO_0071341	0.000501874	0.472145	15	659	15	0.115	0.900954
S. pombe	GO	GO_0003727	7.18891e-05	0.253257	11	6	3	0.185	0.481839
S. pombe	GO	GO_0006338	0.000390335	0.20153	103	1134	103	0.131	0.380544
S. pombe	GO	GO_0016226	0.000275048	0.172453	12	8	3	0.306	0.323029
S. pombe	GO	GO_0035542	0.000271913	0.171033	5	4	2	0.035	0.319686
S. pombe	GO	GO_0046933	0.00755127	0.44703	13	5	2	0.174	0.829311
S. pombe	GO	GO_1902626	4.63882e-05	0.0401527	5	2	2	0.198	0.0744633
S. pombe	GO	GO_0008757	2.06076e-05	0.160755	9	18	4	0.127	0.295753
S. pombe	GO	GO_1902802	0.00123826	0.497631	5	8	2	0.106	0.912269
S. pombe	GO	GO_0001078	0.00159501	0.299718	11	15	3	0.219	0.546602
S. pombe	GO	GO_0035103	0.00181117	0.41286	12	111	6	0.358	0.752304
S. pombe	GO	GO_0005816	8.11825e-05	0.515767	11	41	5	0.179	0.93536
S. pombe	GO	GO_0005840	0.00422787	0.486458	6	11	2	0.146	0.876655
S. pombe	GO	GO_0051016	3.08453e-05	0.550096	8	7	3	0.098	0.988505
S. pombe	GO	GO_0000338	0.000207829	0.0979266	10	27	4	0.235	0.175233
S. pombe	GO	GO_0031124	0.00289262	0.187754	5	57	3	0.114	0.332069
S. pombe	GO	GO_0030242	0.00489804	0.538385	7	184	5	0.174	0.950535
S. pombe	GO	GO_0006656	0.00264529	0.430436	8	330	7	0.047	0.759111
S. pombe	GO	GO_0019941	4.18101e-05	0.124306	6	94	5	0.026	0.217652
S. pombe	GO	GO_0006874	0.000399598	0.251347	10	2	2	0.126	0.439563
S. pombe	GO	GO_0000028	0.000160809	0.0440178	19	40	6	0.198	0.0768604
S. pombe	GO	GO_1903461	0.00523287	0.371574	8	8	2	0.036	0.645453
S. pombe	GO	GO_0070868	0.00399656	0.480379	7	460	7	0.115	0.831731
S. pombe	GO	GO_0051083	0.00224433	0.487166	6	8	2	0.183	0.837287
S. pombe	GO	GO_0043044	6.25099e-05	0.333137	24	77	9	0.179	0.570435
S. pombe	GO	GO_0043495	0.00232329	0.210971	10	220	7	0.069	0.359116
S. pombe	GO	GO_0000395	0.00356292	0.55118	16	774	16	0.134	0.936391
S. pombe	GO	GO_0000048	0.000820269	0.311371	5	240	5	0.022	0.526562
S. pombe	GO	GO_0006401	0.00015106	0.184148	13	37	5	0.171	0.311076
S. pombe	GO	GO_0000177	0.000131279	0.410914	10	24	4	0.213	0.691584
S. pombe	GO	GO_0000209	0.00158666	0.447589	14	369	11	0.103	0.75215
S. pombe	GO	GO_0000226	0.00572733	0.530294	14	4	2	0.226	0.889629
S. pombe	GO	GO_0019843	0.000217195	0.418871	44	778	40	0.189	0.698077
S. pombe	GO	GO_0023014	0.00436756	0.565889	15	760	15	0.146	0.940753
S. pombe	GO	GO_0005874	0.00572733	0.480201	14	4	2	0.137	0.794772
S. pombe	GO	GO_0050662	0.00207499	0.576997	5	51	3	0	0.949135
S. pombe	GO	GO_0051523	8.58165e-05	0.21191	6	2	2	0.074	0.348432
S. pombe	GO	GO_0006465	0.00752351	0.522144	8	165	5	0.215	0.856779
S. pombe	GO	GO_0006974	0.000467693	0.450652	37	462	26	0.18	0.734076
S. pombe	GO	GO_0045014	0.000454125	0.285659	5	5	2	0.199	0.464745
S. pombe	GO	GO_0004596	0.0016837	0.503252	6	7	2	0.058	0.81525
S. pombe	GO	GO_0019784	0.000207829	0.108274	10	27	4	0.235	0.175233
S. pombe	GO	GO_0033444	0.00442574	0.284077	9	123	5	0.161	0.458375
S. pombe	GO	GO_0031261	0.000384066	0.47622	17	32	5	0.129	0.765379
S. pombe	GO	GO_0033962	0.00434548	0.360882	6	121	4	0.077	0.576497
S. pombe	GO	GO_0009966	0.0138841	0.573005	7	16	2	0.155	0.911825
S. pombe	GO	GO_0030145	0.0011851	0.587384	10	3	2	0.12	0.929195
S. pombe	GO	GO_0000782	0.00170476	0.45785	6	344	6	0	0.72306
S. pombe	GO	GO_0033553	8.58165e-05	0.371146	6	2	2	0.103	0.583942
S. pombe	GO	GO_0003964	0.0011851	0.510276	10	3	2	0.073	0.800002
S. pombe	GO	GO_0015074	0.0011851	0.510276	10	3	2	0.073	0.800002
S. pombe	GO	GO_0060261	0.00159988	0.182502	7	145	5	0.056	0.2854
S. pombe	GO	GO_0031860	0.000171589	0.135238	9	10	3	0.112	0.211143
S. pombe	GO	GO_0032120	0.00952914	0.534843	12	56	4	0.111	0.831867
S. pombe	GO	GO_0031030	0.00361088	0.595782	15	3	2	0.162	0.921514
S. pombe	GO	GO_0051287	0.000468081	0.0655267	21	5	3	0.336	0.101289
S. pombe	GO	GO_0070481	0.000615919	0.611651	15	21	4	0.288	0.939031
S. pombe	GO	GO_0045041	0.00121127	0.188559	6	6	2	0.174	0.288628
S. pombe	GO	GO_0005686	0.00100688	0.306541	22	576	19	0.114	0.467911
S. pombe	GO	GO_0003689	4.65561e-05	0.630463	10	6	3	0.199	0.960461
S. pombe	GO	GO_0022627	0.000136967	0.211656	62	227	26	0.169	0.322304
S. pombe	GO	GO_0000235	0.0139466	0.468135	6	75	3	0.106	0.710598
S. pombe	GO	GO_0017196	0.00125337	0.576384	11	577	11	0.075	0.87242
S. pombe	GO	GO_0000730	0.000205517	0.258541	8	2	2	0.042	0.390576
S. pombe	GO	GO_0031278	0.00505956	0.649872	6	12	2	0.165	0.969874
S. pombe	GO	GO_0070131	0.00275424	0.622109	9	5	2	0.133	0.925376
S. pombe	GO	GO_0071470	0.00134396	0.651183	18	358	13	0.178	0.963464
S. pombe	GO	GO_0042149	0.000780096	0.598611	11	12	3	0.145	0.883648
S. pombe	GO	GO_0030007	0.00883454	0.6395	6	16	2	0.072	0.942275
S. pombe	GO	GO_0008198	0.00159122	0.662758	5	9	2	0	0.973984
S. pombe	GO	GO_0071963	0.000572437	0.232885	31	57	8	0.243	0.341606
S. pombe	GO	GO_0008053	0.0165835	0.656842	5	1	1	0.069	0.958834
S. pombe	GO	GO_0006995	0.0101599	0.459494	9	84	4	0.083	0.667988
S. pombe	GO	GO_0006260	0.00469228	0.299154	6	124	4	0.017	0.434834
S. pombe	GO	GO_0008379	0.0009526	0.6262	5	39	3	0	0.907807
S. pombe	GO	GO_0000009	0.000786771	0.097149	5	37	3	0.003	0.140301
S. pombe	GO	GO_0035840	0.00422884	0.55717	11	645	11	0.119	0.804635
S. pombe	GO	GO_0000176	0.000510132	0.378137	13	24	4	0.399	0.546029
S. pombe	GO	GO_0030036	0.005124	0.685385	18	471	14	0.087	0.988752
S. pombe	GO	GO_0020037	0.000177204	0.0424011	12	7	3	0.222	0.0611683
S. pombe	GO	GO_0006730	0.00114217	0.459205	7	385	7	0.119	0.661884
S. pombe	GO	GO_0106035	0.0118358	0.478037	9	467	8	0.207	0.687774
S. pombe	GO	GO_0043332	0.000120295	0.265852	25	59	8	0.114	0.380159
S. pombe	GO	GO_0005096	0.00352994	0.537857	51	15	5	0.194	0.763649
S. pombe	GO	GO_0070096	0.000896821	0.26375	7	63	4	0.037	0.374164
S. pombe	GO	GO_0030687	0.006549	0.407745	24	241	12	0.342	0.57765
S. pombe	GO	GO_0045944	0.000267271	0.462902	75	984	72	0.207	0.654809
S. pombe	GO	GO_0004519	0.000814028	0.611803	7	4	2	0.039	0.862238
S. pombe	GO	GO_0035841	0.00196591	0.645619	8	5	2	0.053	0.909848
S. pombe	GO	GO_0051286	1.05226e-05	0.160381	158	57	22	0.118	0.225151
S. pombe	GO	GO_0071013	0.00202343	0.276689	31	398	20	0.106	0.387567
S. pombe	GO	GO_0007035	0.00404091	0.649844	18	76	6	0.128	0.910226
S. pombe	GO	GO_0045145	0.00488812	0.419569	6	413	6	0.186	0.587241
S. pombe	GO	GO_0003743	0.000472442	0.61617	34	8	4	0.137	0.862109
S. pombe	GO	GO_0051082	0.000313529	0.256167	56	669	45	0.19	0.356686
S. pombe	GO	GO_0034427	0.00254206	0.687549	9	58	4	0.194	0.957315
S. pombe	GO	GO_0005852	0.00614393	0.670042	12	5	2	0.145	0.929941
S. pombe	GO	GO_0005885	0.00218441	0.472942	7	262	6	0.08	0.65544
S. pombe	GO	GO_0017108	0.00732362	0.698577	8	556	8	0.105	0.966495
S. pombe	GO	GO_0030968	0.012579	0.661818	12	159	6	0.162	0.912952
S. pombe	GO	GO_0034314	0.00227326	0.476517	7	265	6	0.08	0.65544
S. pombe	GO	GO_0006782	0.00450366	0.533213	7	9	2	0.084	0.73274
S. pombe	GO	GO_0003724	4.61919e-06	0.0127749	5	8	3	0.006	0.0175483
S. pombe	GO	GO_0034728	0.00390791	0.563706	5	14	2	0.012	0.771492
S. pombe	GO	GO_0051015	0.00155982	0.261675	23	69	7	0.177	0.357488
S. pombe	GO	GO_0015986	0.00603504	0.639199	9	31	3	0.132	0.870875
S. pombe	GO	GO_0031098	0.00464111	0.716808	14	16	3	0.142	0.97209
S. pombe	GO	GO_0008092	0.00049382	0.648615	6	4	2	0.205	0.878517
S. pombe	GO	GO_0004806	0.000137872	0.0867214	5	3	2	0.083	0.117381
S. pombe	GO	GO_1990920	0.00468513	0.572042	5	339	5	0.068	0.774082
S. pombe	GO	GO_0071958	0.0014231	0.512913	6	34	3	0.048	0.68856
S. pombe	GO	GO_0016126	0.0011851	0.32736	10	3	2	0.343	0.438476
S. pombe	GO	GO_0033405	0.0142134	0.668111	7	132	4	0.048	0.894566
S. pombe	GO	GO_0036297	0.00100987	0.498949	13	54	5	0.177	0.662768
S. pombe	GO	GO_0016831	0.00537293	0.730506	5	71	3	0.098	0.964239
S. pombe	GO	GO_1990456	0.00111879	0.261028	12	101	6	0.097	0.344225
S. pombe	GO	GO_0005685	0.00169338	0.641391	18	781	18	0.145	0.845444
S. pombe	GO	GO_0006882	0.00119776	0.539204	10	282	8	0.084	0.708651
S. pombe	GO	GO_0071574	0.00650827	0.642431	5	362	5	0.061	0.843469
S. pombe	GO	GO_0044396	0.00282115	0.555799	6	9	2	0.083	0.728913
S. pombe	GO	GO_0010971	0.00150903	0.656423	16	2	2	0.121	0.860682
S. pombe	GO	GO_0006048	0.00570971	0.695037	5	17	2	0.107	0.909747
S. pombe	GO	GO_1903469	8.58165e-05	0.129161	6	2	2	0.172	0.168784
S. pombe	GO	GO_0007534	0.000625696	0.438268	10	362	9	0.098	0.57229
S. pombe	GO	GO_0006369	0.000609468	0.221065	8	3	2	0.045	0.28854
S. pombe	GO	GO_0044695	0.00576002	0.550884	5	177	4	0.047	0.718242
S. pombe	GO	GO_0061692	0.00778162	0.682309	6	15	2	0	0.888243
S. pombe	GO	GO_0030170	0.00305557	0.539764	21	2	2	0.325	0.702635
S. pombe	GO	GO_0042744	0.00237019	0.649618	7	158	5	0.183	0.844123
S. pombe	GO	GO_0000778	0.000606066	0.281576	48	70	11	0.154	0.365187
S. pombe	GO	GO_0007039	0.0130076	0.735473	7	548	7	0.051	0.950351
S. pombe	GO	GO_0000974	0.00640731	0.619559	17	14	3	0.149	0.799387
S. pombe	GO	GO_0003993	0.0125842	0.710962	5	219	4	0.079	0.915117
S. pombe	GO	GO_1990748	1.99e-05	0.00862981	41	4	4	0.265	0.0110522
S. pombe	GO	GO_0008270	0.01145	0.535071	191	76	23	0.111	0.684955
S. pombe	GO	GO_0071006	0.00049382	0.677204	6	4	2	0.119	0.866151
S. pombe	GO	GO_0006413	0.000322292	0.65888	7	17	3	0.123	0.842052
S. pombe	GO	GO_0006407	0.000399598	0.617052	10	2	2	0.119	0.787825
S. pombe	GO	GO_0006289	0.00180119	0.597137	22	7	3	0.29	0.761464
S. pombe	GO	GO_0007064	0.007401	0.685697	10	7	2	0.094	0.873095
S. pombe	GO	GO_0006099	0.000379206	0.216512	18	15	4	0.264	0.274845
S. pombe	GO	GO_0043494	0.00270391	0.695968	7	7	2	0.053	0.883339
S. pombe	GO	GO_0000706	7.21642e-05	0.091504	8	9	3	0.058	0.115985
S. pombe	GO	GO_0000183	0.0029891	0.766368	11	4	2	0.154	0.969674
S. pombe	GO	GO_0030246	0.00196591	0.719069	8	5	2	0.063	0.909088
S. pombe	GO	GO_0012507	0.0165835	0.66783	5	1	1	0.062	0.843596
S. pombe	GO	GO_0008017	0.000761528	0.544889	22	27	5	0.183	0.687774
S. pombe	GO	GO_0000407	0.000268439	0.428827	22	11	4	0.185	0.541066
S. pombe	GO	GO_0033442	2.90563e-09	1.82764e-06	10	8	5	0.131	2.3014e-06
S. pombe	GO	GO_0010498	0.00150903	0.678893	16	2	2	0.251	0.851376
S. pombe	GO	GO_0005741	0.00333505	0.674725	21	857	21	0.13	0.844469
S. pombe	GO	GO_1902426	0.00123826	0.616459	5	8	2	0.016	0.770494
S. pombe	GO	GO_0031428	0.00566631	0.570564	6	131	4	0.086	0.711921
S. pombe	GO	GO_0019005	0.00114746	0.733899	13	11	3	0.087	0.913091
S. pombe	GO	GO_0006979	0.00450366	0.734645	7	9	2	0.064	0.913145
S. pombe	GO	GO_0006164	0.00350459	0.653123	8	227	6	0.039	0.811495
S. pombe	GO	GO_0090110	0.00714498	0.714524	5	19	2	0.047	0.885897
S. pombe	GO	GO_0070478	0.00933546	0.7235	17	4	2	0.334	0.896828
S. pombe	GO	GO_0000165	0.0139349	0.740029	9	649	9	0.177	0.915736
S. pombe	GO	GO_0031390	0.000111665	0.744494	7	39	4	0.135	0.920987
S. pombe	GO	GO_0016593	0.00432698	0.558178	5	334	5	0.001	0.690315
S. pombe	GO	GO_0009073	0.00390791	0.792336	5	14	2	0.107	0.979297
S. pombe	GO	GO_0071038	0.00162996	0.222733	14	88	6	0.388	0.274581
S. pombe	GO	GO_0000079	0.00153542	0.653905	8	23	3	0.086	0.805295
S. pombe	GO	GO_0045737	0.00874389	0.3848	8	170	5	0.093	0.473878
S. pombe	GO	GO_0030998	0.0286354	0.717913	7	1	1	0.109	0.883225
S. pombe	GO	GO_0031511	0.00197151	0.717023	12	3	2	0.123	0.879955
S. pombe	GO	GO_0004849	0.00159122	0.759378	5	9	2	0.074	0.928613
S. pombe	GO	GO_0035859	0.000454125	0.646141	5	5	2	0.104	0.785462
S. pombe	GO	GO_0000328	0.000432469	0.729895	7	18	3	0.157	0.88417
S. pombe	GO	GO_0120011	0.000106783	0.190804	5	20	3	0.031	0.230274
S. pombe	GO	GO_0034388	0.000407497	0.642195	7	3	2	0.105	0.772487
S. pombe	GO	GO_0030846	0.00822846	0.654085	5	381	5	0.034	0.786707
S. pombe	GO	GO_0004298	0.00075111	0.63143	15	22	4	0.28	0.75934
S. pombe	GO	GO_0006336	8.58165e-05	0.0539786	6	2	2	0.25	0.0648312
S. pombe	GO	GO_0030011	0.000935592	0.370588	5	7	2	0.05	0.445024
S. pombe	GO	GO_0071004	0.00318136	0.620188	30	6	3	0.226	0.744597
S. pombe	GO	GO_0030686	0.00150903	0.777882	16	2	2	0.285	0.933157
S. pombe	GO	GO_0016282	0.0044298	0.718646	12	19	3	0.122	0.853802
S. pombe	GO	GO_0004003	0.000760987	0.820139	24	5	3	0.246	0.974145
S. pombe	GO	GO_0051570	0.00355322	0.621398	7	171	5	0.022	0.735091
S. pombe	GO	GO_0016485	4.63882e-05	0.0583563	5	2	2	0	0.0688897
S. pombe	GO	GO_0051403	0.0222736	0.691083	6	1	1	0.076	0.815175
S. pombe	GO	GO_0006281	0.00227007	0.376485	54	1018	53	0.252	0.444075
S. pombe	GO	GO_0071042	0.00105302	0.233027	14	166	8	0.388	0.274581
S. pombe	GO	GO_0006094	0.000643018	0.734847	7	21	3	0.093	0.865871
S. pombe	GO	GO_0005881	0.000399598	0.745892	10	2	2	0.184	0.877584
S. pombe	GO	GO_0019774	0.000643018	0.716457	7	21	3	0.077	0.841549
S. pombe	GO	GO_0031369	0.000322292	0.524624	7	17	3	0.085	0.616065
S. pombe	GO	GO_0006616	0.000236032	0.788096	9	11	3	0.111	0.9252
S. pombe	GO	GO_0070914	0.00189628	0.43825	16	10	3	0.238	0.514339
S. pombe	GO	GO_0000136	0.0009526	0.119552	5	39	3	0.003	0.140301
S. pombe	GO	GO_0000118	0.00509084	0.671218	5	16	2	0	0.78701
S. pombe	GO	GO_1904541	0.00450366	0.568443	7	9	2	0.221	0.665678
S. pombe	GO	GO_0061659	0.000806792	0.582112	20	522	17	0.178	0.68043
S. pombe	GO	GO_0033449	1.73447e-06	0.00187796	5	6	3	0.002	0.00218688
S. pombe	GO	GO_0051087	0.00104613	0.734068	14	2	2	0.211	0.854483
S. pombe	GO	GO_0071276	0.00369139	0.739081	5	324	5	0.04	0.856138
S. pombe	GO	GO_0006508	0.000399598	0.764558	10	2	2	0.066	0.885432
S. pombe	GO	GO_0046854	0.00422787	0.758568	6	11	2	0.094	0.877116
S. pombe	GO	GO_0030100	0.007401	0.662288	10	7	2	0.085	0.765454
S. pombe	GO	GO_0015116	0.0165835	0.744996	5	1	1	0.166	0.860884
S. pombe	GO	GO_0006383	0.00256034	0.701707	19	9	3	0.335	0.810782
S. pombe	GO	GO_1990251	0.0354496	0.757769	8	1	1	0.095	0.871957
S. pombe	GO	GO_0033621	0.0127272	0.667421	10	35	3	0.21	0.766766
S. pombe	GO	GO_0034497	0.000609468	0.383356	8	3	2	0.133	0.439954
S. pombe	GO	GO_0061630	0.00130738	0.53333	72	1103	72	0.174	0.610966
S. pombe	GO	GO_0015937	0.00125442	0.0677622	5	119	4	0	0.0776047
S. pombe	GO	GO_0032446	0.00239916	0.778054	5	11	2	0.013	0.889857
S. pombe	GO	GO_0005992	0.00689776	0.268466	6	436	6	0.006	0.306753
S. pombe	GO	GO_0000923	0.000144483	0.335745	12	41	5	0.197	0.383626
S. pombe	GO	GO_0051315	0.00175642	0.340917	24	246	13	0.174	0.3894
S. pombe	GO	GO_0003924	9.15923e-05	0.0715874	71	952	68	0.211	0.0817464
S. pombe	GO	GO_0003713	0.00331366	0.411377	37	547	27	0.202	0.468085
S. pombe	GO	GO_0016558	0.00565603	0.467438	9	71	4	0.133	0.531407
S. pombe	GO	GO_0031225	0.000935592	0.0954121	5	7	2	0.147	0.108255
S. pombe	GO	GO_0071852	0.00361088	0.522482	15	3	2	0.114	0.591582
S. pombe	GO	GO_0006368	0.00043022	0.605462	26	4	3	0.189	0.685332
S. pombe	GO	GO_0070198	0.000786771	0.705951	5	37	3	0.04	0.798562
S. pombe	GO	GO_0090443	0.0222736	0.685719	6	1	1	0.062	0.773385
S. pombe	GO	GO_0061509	0.0222736	0.686125	6	1	1	0.062	0.773385
S. pombe	GO	GO_0046856	0.0022792	0.414167	8	66	4	0.22	0.466646
S. pombe	GO	GO_1900039	0.00123923	0.746156	6	178	5	0.047	0.839625
S. pombe	GO	GO_0005763	0.00132633	0.774097	31	936	31	0.121	0.870768
S. pombe	GO	GO_0005794	0.00141091	0.668127	282	44	22	0.088	0.751401
S. pombe	GO	GO_0010973	0.000333565	0.295912	5	28	3	0.028	0.332008
S. pombe	GO	GO_0008821	0.000631879	0.69295	6	26	3	0.114	0.777033
S. pombe	GO	GO_0000981	0.000744409	0.861596	8	18	3	0.171	0.963952
S. pombe	GO	GO_0045116	0.00505956	0.785064	6	12	2	0.052	0.878081
S. pombe	GO	GO_0044183	0.00155246	0.440306	10	17	3	0.044	0.492379
S. pombe	GO	GO_1902600	0.00399307	0.781385	8	7	2	0.106	0.873573
S. pombe	GO	GO_0043599	0.00049382	0.732056	6	4	2	0.194	0.818324
S. pombe	GO	GO_0000781	0.0046976	0.274423	8	240	6	0.068	0.306414
S. pombe	GO	GO_0006487	0.0052591	0.852549	42	5	3	0.2	0.951245
S. pombe	GO	GO_0034399	0.000465204	0.587277	49	874	46	0.186	0.654788
S. pombe	GO	GO_0005743	0.00628732	0.561553	84	3	3	0.149	0.625919
S. pombe	GO	GO_0045332	0.00153879	0.855435	11	3	2	0.155	0.952611
S. pombe	GO	GO_0006904	0.0106882	0.721749	12	26	3	0.15	0.803428
S. pombe	GO	GO_0001934	0.00552025	0.715358	7	10	2	0.086	0.79253
S. pombe	GO	GO_0070941	0.0286354	0.829261	7	1	1	0.064	0.918643
S. pombe	GO	GO_0099070	0.00484146	0.729742	8	34	3	0.079	0.808186
S. pombe	GO	GO_0003730	0.00270391	0.773947	7	7	2	0.209	0.856801
S. pombe	GO	GO_0031145	0.0092933	0.861597	15	42	4	0.132	0.953407
S. pombe	GO	GO_0005506	0.00518141	0.40155	16	14	3	0.189	0.444066
S. pombe	GO	GO_0005839	0.00572733	0.730036	14	4	2	0.272	0.807177
S. pombe	GO	GO_0004523	0.00396225	0.699464	5	327	5	0.079	0.773311
S. pombe	GO	GO_0002183	0.00800278	0.843269	31	2	2	0.187	0.93205
S. pombe	GO	GO_0003756	0.00168725	0.76399	9	4	2	0.085	0.843135
S. pombe	GO	GO_0003682	8.56073e-05	0.165037	37	188	17	0.162	0.18197
S. pombe	GO	GO_0042274	0.00292013	0.55724	17	241	10	0.289	0.613446
S. pombe	GO	GO_0001731	0.0121504	0.634164	5	412	5	0.067	0.697071
S. pombe	GO	GO_0016584	0.00479698	0.785095	7	472	7	0.049	0.862351
S. pombe	GO	GO_0015035	0.00299324	0.717039	14	98	6	0.125	0.787584
S. pombe	GO	GO_0051446	0.0026598	0.477676	6	107	4	0.055	0.52462
S. pombe	GO	GO_0090630	0.00150855	0.865277	12	293	9	0.217	0.949759
S. pombe	GO	GO_0035327	0.0067008	0.662684	7	11	2	0.11	0.726182
S. pombe	GO	GO_0006457	0.000986099	0.493794	50	12	5	0.217	0.540879
S. pombe	GO	GO_0032968	0.00590103	0.77221	13	19	3	0.201	0.845167
S. pombe	GO	GO_0005619	0.0138841	0.65411	7	16	2	0.005	0.715319
S. pombe	GO	GO_0031031	0.0110998	0.732166	6	18	2	0.048	0.800339
S. pombe	GO	GO_0031573	0.00376164	0.881221	18	11	3	0.144	0.958288
S. pombe	GO	GO_0032258	0.00239916	0.668796	5	11	2	0.034	0.726897
S. pombe	GO	GO_0008175	0.00474124	0.765149	6	411	6	0.08	0.829954
S. pombe	GO	GO_0001075	0.00202352	0.303877	5	285	5	0.019	0.329592
S. pombe	GO	GO_0006282	0.0222736	0.863556	6	1	1	0.051	0.935512
S. pombe	GO	GO_0061077	0.000536061	0.740908	11	2	2	0.187	0.802042
S. pombe	GO	GO_0098783	0.000935592	0.843288	5	7	2	0.022	0.910863
S. pombe	GO	GO_0051537	0.00141508	0.810905	17	42	5	0.237	0.872942
S. pombe	GO	GO_0010972	0.00305557	0.610094	21	2	2	0.212	0.656616
S. pombe	GO	GO_0045143	0.0002471	0.770348	6	3	2	0.074	0.828366
S. pombe	GO	GO_0051017	0.0130861	0.914904	15	21	3	0.138	0.983614
S. pombe	GO	GO_0042254	0.000129625	0.242158	74	129	21	0.166	0.260286
S. pombe	GO	GO_0000032	0.0156567	0.861863	12	8	2	0.115	0.926252
S. pombe	GO	GO_0030950	0.00219781	0.0781764	14	571	13	0.175	0.0837661
S. pombe	GO	GO_0000148	0.0165835	0.748306	5	1	1	0	0.800959
S. pombe	GO	GO_0006511	0.00136355	0.563172	68	21	7	0.203	0.601473
S. pombe	GO	GO_0044205	0.000454125	0.821326	5	5	2	0.101	0.877016
S. pombe	GO	GO_0000228	0.000118188	0.069539	16	47	6	0.116	0.0742421
S. pombe	GO	GO_1905589	0.00941723	0.59114	5	22	2	0.114	0.630942
S. pombe	GO	GO_0072687	0.000609468	0.604554	8	3	2	0.048	0.645098
S. pombe	GO	GO_0032126	0.0165835	0.819143	5	1	1	0	0.873816
S. pombe	GO	GO_0061631	0.00682162	0.901867	13	313	9	0.218	0.961673
S. pombe	GO	GO_0031934	0.00387625	0.752957	29	61	7	0.256	0.802489
S. pombe	GO	GO_0005546	0.00688349	0.757475	9	312	7	0.042	0.807075
S. pombe	GO	GO_0006621	0.000887048	0.843247	9	3	2	0.091	0.89815
S. pombe	GO	GO_0005385	0.00883454	0.820555	6	16	2	0.084	0.870981
S. pombe	GO	GO_1902412	0.00473335	0.783611	9	293	7	0.067	0.831101
S. pombe	GO	GO_0071949	0.0106991	0.813444	10	33	3	0.233	0.862415
S. pombe	GO	GO_0120106	0.00159122	0.619157	5	9	2	0	0.656352
S. pombe	GO	GO_0071577	0.0165835	0.748413	5	1	1	0	0.792893
S. pombe	GO	GO_0032436	0.00049382	0.304756	6	4	2	0.098	0.322819
S. pombe	GO	GO_0034657	0.00399307	0.817968	8	7	2	0.087	0.86612
S. pombe	GO	GO_0003747	0.00450366	0.78871	7	9	2	0.04	0.835013
S. pombe	GO	GO_0048039	0.000935592	0.849512	5	7	2	0	0.897997
S. pombe	GO	GO_0043023	0.0107381	0.898968	7	14	2	0.154	0.949403
S. pombe	GO	GO_0030276	0.000887048	0.745713	9	3	2	0.093	0.785891
S. pombe	GO	GO_0000221	0.00399307	0.406037	8	7	2	0.074	0.427799
S. pombe	GO	GO_0031391	0.000271913	0.717432	5	4	2	0.12	0.755703
S. pombe	GO	GO_0061860	0.000454125	0.717687	5	5	2	0.12	0.755703
S. pombe	GO	GO_0006121	0.0165835	0.748343	5	1	1	0.047	0.787165
S. pombe	GO	GO_0044853	0.000935592	0.943775	5	7	2	0.129	0.991564
S. pombe	GO	GO_0031321	0.00390791	0.804559	5	14	2	0.096	0.845272
S. pombe	GO	GO_0048015	0.00337557	0.696977	5	13	2	0.164	0.731877
S. pombe	GO	GO_0032008	0.0286354	0.809882	7	1	1	0.057	0.849859
S. pombe	GO	GO_0043141	0.0155666	0.815703	7	17	2	0.041	0.855916
S. pombe	GO	GO_0015616	0.000817276	0.646689	6	5	2	0.092	0.677159
S. pombe	GO	GO_0035064	0.00305555	0.643583	17	11	3	0.121	0.672915
S. pombe	GO	GO_0000175	0.000668704	0.885105	19	16	4	0.209	0.92502
S. pombe	GO	GO_0006744	0.00197151	0.79848	12	3	2	0.251	0.834336
S. pombe	GO	GO_0006116	0.00367942	0.820244	7	91	4	0.049	0.856948
S. pombe	GO	GO_0000387	0.00126453	0.710964	15	2	2	0.195	0.741496
S. pombe	GO	GO_0005813	0.00189094	0.219849	22	475	17	0.214	0.228725
S. pombe	GO	GO_0006751	0.0019911	0.595497	5	10	2	0	0.617891
S. pombe	GO	GO_0006536	4.56885e-05	0.100827	14	75	7	0.211	0.104477
S. pombe	GO	GO_0003677	0.00144773	0.351596	132	115	26	0.149	0.363595
S. pombe	GO	GO_0005845	0.000271913	0.649749	5	4	2	0	0.671294
S. pombe	GO	GO_0071541	0.0012229	0.790147	8	21	3	0.125	0.815221
S. pombe	GO	GO_0045893	0.00469668	0.348925	7	182	5	0.201	0.359042
S. pombe	GO	GO_0003779	0.00132386	0.7309	28	5	3	0.126	0.751845
S. pombe	GO	GO_0010520	0.0011261	0.614775	14	26	4	0.176	0.632097
S. pombe	GO	GO_0042276	6.42015e-05	0.241738	8	28	4	0.071	0.248313
S. pombe	GO	GO_0047657	0.00509084	0.689209	5	16	2	0	0.707541
S. pombe	GO	GO_0006486	0.00197151	0.854983	12	3	2	0.181	0.876655
S. pombe	GO	GO_0003725	0.00193953	0.804921	7	6	2	0.082	0.824651
S. pombe	GO	GO_0005779	0.00110821	0.318726	7	25	3	0.049	0.32642
S. pombe	GO	GO_0005687	0.00049382	0.695205	6	4	2	0.083	0.711919
S. pombe	GO	GO_0140053	0.00298793	0.949268	12	76	5	0.16	0.970902
S. pombe	GO	GO_0006913	0.00653716	0.740087	13	312	9	0.148	0.755877
S. pombe	GO	GO_0000001	0.0165835	0.756328	5	1	1	0.01	0.772382
S. pombe	GO	GO_0072659	0.00368446	0.585298	8	31	3	0.072	0.597556
S. pombe	GO	GO_0000054	0.00231691	0.696793	10	4	2	0.222	0.711333
S. pombe	GO	GO_1903474	0.0165835	0.807347	5	1	1	0.052	0.823942
S. pombe	GO	GO_0030163	0.0172662	0.746799	7	18	2	0.118	0.761786
S. pombe	GO	GO_0030126	0.00030031	0.851198	9	2	2	0.232	0.867994
S. pombe	GO	GO_0006488	5.28577e-05	0.479572	12	5	3	0.229	0.487657
S. pombe	GO	GO_0005826	0.00303632	0.560586	40	902	38	0.169	0.569689
S. pombe	GO	GO_0061621	0.0109576	0.884827	13	6	2	0.117	0.898831
S. pombe	GO	GO_0042803	0.00513772	0.548747	6	415	6	0.062	0.55731
S. pombe	GO	GO_0006491	0.00368947	0.90702	10	5	2	0.129	0.920984
S. pombe	GO	GO_0061641	0.000399598	0.752619	10	2	2	0.274	0.764184
S. pombe	GO	GO_0070390	0.0044742	0.754667	5	15	2	0	0.765261
S. pombe	GO	GO_0042626	0.000217455	0.38914	11	24	4	0.119	0.394132
S. pombe	GO	GO_0048280	0.0165835	0.867543	5	1	1	0	0.877708
S. pombe	GO	GO_0008143	0.00597322	0.738962	8	542	8	0.119	0.747585
S. pombe	GO	GO_0030976	0.00292466	0.62657	7	86	4	0.121	0.633716
S. pombe	GO	GO_0016233	0.000205517	0.290046	8	2	2	0.043	0.293222
S. pombe	GO	GO_0070600	0.00509084	0.70002	5	16	2	0	0.707541
S. pombe	GO	GO_0008266	0.00755036	0.884078	10	29	3	0.091	0.891906
S. pombe	GO	GO_0006414	0.00168725	0.751114	9	4	2	0.036	0.756695
S. pombe	GO	GO_0008540	0.00954039	0.833754	11	7	2	0.189	0.839641
S. pombe	GO	GO_0034506	0.00919722	0.792989	14	5	2	0.222	0.798147
S. pombe	GO	GO_0009982	0.0337671	0.810195	9	18	2	0.3	0.815253
S. pombe	GO	GO_0043433	0.0111389	0.687095	5	24	2	0.005	0.691365
S. pombe	GO	GO_0018107	0.003097	0.855928	7	443	7	0.058	0.86027
S. pombe	GO	GO_0030173	0.00305557	0.456908	21	2	2	0.188	0.458516
S. pombe	GO	GO_0032452	0.0002471	0.374118	6	3	2	0.024	0.375374
S. pombe	GO	GO_0000941	0.000536061	0.653145	11	2	2	0.077	0.654616
S. pombe	GO	GO_0016192	0.000109131	0.618908	48	14	6	0.13	0.620214
S. pombe	GO	GO_0000086	0.00282115	0.893115	6	9	2	0.089	0.894371
S. pombe	GO	GO_0034599	0.000501439	0.740167	39	3	3	0.247	0.740912
S. pombe	GO	GO_0036391	0.0155355	0.890722	8	14	2	0.147	0.890582
S. pombe	GO	GO_0043531	0.00941723	0.932746	5	22	2	0	0.9315
S. pombe	GO	GO_0031322	4.99395e-07	0.213758	9	21	5	0.138	0.212885
S. pombe	GO	GO_0016973	0.00103508	0.941667	25	40	6	0.191	0.937691
S. pombe	GO	GO_0042555	0.00133268	0.849749	7	5	2	0.122	0.845755
S. pombe	GO	GO_0034553	0.0044742	0.807527	5	15	2	0.004	0.803483
S. pombe	GO	GO_0045454	0.0287763	0.881211	11	42	3	0.06	0.876573
S. pombe	GO	GO_0090307	0.000692626	0.502984	18	189	10	0.168	0.500239
S. pombe	GO	GO_0061951	0.00682482	0.591966	8	38	3	0.174	0.588139
S. pombe	GO	GO_0060271	0.0286354	0.97673	7	1	1	0.036	0.968609
S. pombe	GO	GO_0032160	0.0286354	0.976771	7	1	1	0.036	0.968609
S. pombe	GO	GO_0031105	0.0286354	0.976971	7	1	1	0.036	0.968609
S. pombe	GO	GO_0071230	0.00601494	0.863896	5	74	3	0.055	0.855869
S. pombe	GO	GO_0016746	0.000407497	0.734451	7	3	2	0.203	0.727183
S. pombe	GO	GO_0006893	0.00361088	0.872638	15	3	2	0.228	0.863079
S. pombe	GO	GO_0010997	0.00193953	0.968755	7	6	2	0.121	0.957855
S. pombe	GO	GO_0006310	0.0213037	0.869571	31	3	2	0.193	0.85932
S. pombe	GO	GO_0016586	0.00246662	0.884688	14	13	3	0.101	0.873967
S. pombe	GO	GO_0006606	0.00831796	0.920526	40	6	3	0.164	0.9084
S. pombe	GO	GO_0006189	0.000205517	0.889108	8	2	2	0.12	0.875771
S. pombe	GO	GO_0034356	0.00570971	0.738946	5	17	2	0.04	0.727563
S. pombe	GO	GO_0006301	0.000615919	0.259107	15	21	4	0.264	0.254675
S. pombe	GO	GO_0042645	0.00133268	0.766758	7	5	2	0.132	0.753381
S. pombe	GO	GO_0043570	0.000271913	0.396268	5	4	2	0	0.389182
S. pombe	GO	GO_0004843	0.0638125	0.804353	26	61	5	0.217	0.789808
S. pombe	GO	GO_0071540	0.00153542	0.751072	8	23	3	0.124	0.737484
S. pombe	GO	GO_0000920	0.00930193	0.890114	7	13	2	0.068	0.873144
S. pombe	GO	GO_0005666	0.00498037	0.813048	17	3	2	0.287	0.797271
S. pombe	GO	GO_0030488	0.0536634	0.896958	20	8	2	0.1	0.877685
S. pombe	GO	GO_0034551	0.00285843	0.775958	5	12	2	0	0.759252
S. pombe	GO	GO_0071627	0.000536061	0.905688	11	2	2	0.159	0.885204
S. pombe	GO	GO_0070263	0.00930193	0.900508	7	13	2	0.024	0.879812
S. pombe	GO	GO_0072583	0.00368947	0.428922	10	5	2	0.046	0.418509
S. pombe	GO	GO_0006312	0.000639233	0.550911	10	363	9	0.115	0.53735
S. pombe	GO	GO_0004784	0.00239916	0.834698	5	11	2	0.014	0.813918
S. pombe	GO	GO_0042273	0.0295709	0.951727	31	12	3	0.183	0.926358
S. pombe	GO	GO_0005778	0.00405655	0.873991	14	262	9	0.286	0.849339
S. pombe	GO	GO_0006105	0.00618486	0.808864	6	56	3	0.065	0.78601
S. pombe	GO	GO_0030122	0.0104485	0.848438	5	208	4	0.035	0.824196
S. pombe	GO	GO_0006285	0.00794594	0.6244	5	193	4	0.062	0.605836
S. pombe	GO	GO_0005507	0.0032477	0.957955	12	42	4	0.099	0.929029
S. pombe	GO	GO_0009113	0.0222736	0.686053	6	1	1	0.063	0.66521
S. pombe	GO	GO_0043928	0.013609	0.613214	6	20	2	0	0.594584
S. pombe	GO	GO_0018026	0.0165835	0.783925	5	1	1	0	0.760107
S. pombe	GO	GO_0033427	0.00121127	0.226452	6	6	2	0.07	0.219509
S. pombe	GO	GO_0031965	0.00103809	0.596837	27	339	17	0.235	0.578253
S. pombe	GO	GO_0005315	0.00049382	0.875398	6	4	2	0.127	0.847157
S. pombe	GO	GO_0071051	0.00133268	0.760274	7	5	2	0.078	0.734721
S. pombe	GO	GO_0043505	0.0165835	0.827192	5	1	1	0.113	0.79855
S. pombe	GO	GO_0045048	0.013609	0.844505	6	20	2	0.056	0.814009
S. pombe	GO	GO_1903459	0.0108216	0.741265	6	156	4	0.042	0.71423
S. pombe	GO	GO_0043015	0.00100033	0.723302	7	24	3	0.081	0.696353
S. pombe	GO	GO_0003923	0.0165835	0.928606	5	1	1	0.036	0.893359
S. pombe	GO	GO_0000921	0.00196591	0.994258	8	5	2	0.069	0.95591
S. pombe	GO	GO_0043047	0.00196591	0.877555	8	5	2	0.194	0.843365
S. pombe	GO	GO_0001077	0.00145975	0.958876	44	8	4	0.209	0.921245
S. pombe	GO	GO_0000400	0.0019911	0.742974	5	10	2	0.038	0.713778
S. pombe	GO	GO_0009306	0.0222736	0.937719	6	1	1	0.075	0.900844
S. pombe	GO	GO_0043966	0.0222736	0.891127	6	1	1	0.103	0.855661
S. pombe	GO	GO_0032592	0.0019911	0.804885	5	10	2	0.119	0.772733
S. pombe	GO	GO_0051382	0.000399761	0.707217	11	10	3	0.23	0.677729
S. pombe	GO	GO_0070124	0.0165835	0.800745	5	1	1	0.021	0.766358
S. pombe	GO	GO_0004556	0.007401	0.947013	10	7	2	0.134	0.905892
S. pombe	GO	GO_0038202	0.00794242	0.918929	7	12	2	0.044	0.877618
S. pombe	GO	GO_0051447	0.0129568	0.952841	5	26	2	0	0.9099
S. pombe	GO	GO_0006614	0.0172662	0.817229	7	18	2	0.077	0.780335
S. pombe	GO	GO_0005811	0.00107927	0.498369	11	69	5	0.06	0.475091
S. pombe	GO	GO_0005675	0.00275424	0.930218	9	5	2	0.089	0.886179
S. pombe	GO	GO_0042147	0.00346029	0.958443	22	2	2	0.123	0.912488
S. pombe	GO	GO_0006749	0.00350006	0.805679	6	10	2	0.041	0.766726
S. pombe	GO	GO_0006607	0.0244535	0.891993	10	13	2	0.225	0.848305
S. pombe	GO	GO_0000445	0.00207499	0.419522	5	51	3	0.007	0.398712
S. pombe	GO	GO_0007165	0.00482319	0.911025	34	6	3	0.227	0.864825
S. pombe	GO	GO_0008237	0.00030031	0.842179	9	2	2	0.167	0.799136
S. pombe	GO	GO_0006906	0.000685426	0.919831	12	2	2	0.076	0.872583
S. pombe	GO	GO_2000134	0.000271913	0.237986	5	4	2	0.016	0.225168
S. pombe	GO	GO_1904530	0.00601494	0.9006	5	74	3	0.077	0.851489
S. pombe	GO	GO_0042765	0.0165835	0.9457	5	1	1	0.036	0.893359
S. pombe	GO	GO_0043111	0.0037351	0.887652	6	47	3	0.043	0.837659
S. pombe	GO	GO_0072766	0.00752242	0.722709	6	141	4	0	0.681897
S. pombe	GO	GO_0031119	0.0248745	0.879576	8	18	2	0.179	0.829422
S. pombe	GO	GO_0006535	2.76063e-05	0.103008	6	86	5	0.182	0.0969157
S. pombe	GO	GO_0008250	0.0199443	0.775056	8	16	2	0.107	0.729017
S. pombe	GO	GO_0004402	0.00479827	0.990309	11	5	2	0.123	0.931235
S. pombe	GO	GO_0005751	0.00687549	0.584866	8	380	7	0.096	0.549143
S. pombe	GO	GO_0004602	0.00121127	0.580449	6	6	2	0.022	0.544572
S. pombe	GO	GO_0006123	0.00687549	0.583245	8	380	7	0.084	0.546874
S. pombe	GO	GO_0000439	0.00133268	0.919323	7	5	2	0.056	0.861264
S. pombe	GO	GO_0035839	0.000490008	0.891762	9	38	4	0.127	0.835211
S. pombe	GO	GO_1990726	0.0111389	0.81608	5	24	2	0.049	0.76412
S. pombe	GO	GO_0016255	0.0165835	0.954259	5	1	1	0.036	0.893359
S. pombe	GO	GO_0005759	3.71863e-05	0.211439	70	173	25	0.162	0.197806
S. pombe	GO	GO_0005940	0.000887048	0.965234	9	3	2	0.085	0.902169
S. pombe	GO	GO_0006284	0.00916605	0.874233	9	9	2	0.06	0.815615
S. pombe	GO	GO_0000276	0.00640173	0.860122	6	57	3	0.058	0.802028
S. pombe	GO	GO_0000055	0.0131728	0.855796	14	6	2	0.151	0.797476
S. pombe	GO	GO_0035435	0.00049382	0.909621	6	4	2	0.127	0.847157
S. pombe	GO	GO_0030295	0.0316196	0.889303	13	35	3	0.262	0.827052
S. pombe	GO	GO_0044255	0.0337671	0.891307	9	18	2	0.103	0.826188
S. pombe	GO	GO_0019627	0.00390791	0.863433	5	14	2	0	0.799859
S. pombe	GO	GO_0071277	0.000407497	0.889551	7	3	2	0.098	0.823823
S. pombe	GO	GO_0004579	0.00812721	0.789895	8	10	2	0.107	0.729017
S. pombe	GO	GO_0042148	0.00049382	0.310613	6	4	2	0.028	0.286485
S. pombe	GO	GO_0000002	0.00109455	0.602032	12	12	3	0.109	0.555104
S. pombe	GO	GO_0000127	0.00883454	0.841924	6	16	2	0.021	0.775649
S. pombe	GO	GO_0006279	0.000887048	0.878612	9	3	2	0.072	0.808686
S. pombe	GO	GO_0031139	0.00171917	0.984257	9	20	3	0.127	0.90545
S. pombe	GO	GO_0006783	0.00270391	0.773697	7	7	2	0.113	0.711611
S. pombe	GO	GO_0019773	0.0286354	0.828504	7	1	1	0.09	0.761797
S. pombe	GO	GO_1904262	0.0090347	0.89278	12	55	4	0.07	0.820085
S. pombe	GO	GO_0042770	0.000689273	0.684917	5	35	3	0	0.629135
S. pombe	GO	GO_0031505	0.00336581	0.953693	27	226	13	0.192	0.874997
S. pombe	GO	GO_0030476	0.0011851	0.889133	10	3	2	0.115	0.815692
S. pombe	GO	GO_0001732	0.00368947	0.90408	10	5	2	0.138	0.827683
S. pombe	GO	GO_0000725	0.0107381	0.985848	7	14	2	0.099	0.901777
S. pombe	GO	GO_0000178	0.000190544	0.518463	18	26	5	0.296	0.473844
S. pombe	GO	GO_0006357	0.00162625	0.838942	129	6	5	0.153	0.76667
S. pombe	GO	GO_0017137	0.00432134	0.929774	26	18	4	0.207	0.848719
S. pombe	GO	GO_0032874	0.00159122	0.809088	5	9	2	0.044	0.738342
S. pombe	GO	GO_0004012	0.0248745	0.94887	8	18	2	0.071	0.862822
S. pombe	GO	GO_0046654	0.0165835	0.855369	5	1	1	0.004	0.77739
S. pombe	GO	GO_0032956	0.00508992	0.65678	11	296	8	0.084	0.596727
S. pombe	GO	GO_0003843	0.00266787	0.67815	5	56	3	0	0.615465
S. pombe	GO	GO_0006106	0.010292	0.852705	5	23	2	0	0.772977
S. pombe	GO	GO_0007095	0.0350557	0.983262	14	10	2	0.152	0.890427
S. pombe	GO	GO_0000281	0.00305557	0.773938	21	2	2	0.113	0.700761
S. pombe	GO	GO_0009277	0.0047602	0.966608	25	2	2	0.168	0.873572
S. pombe	GO	GO_0005851	0.00964143	0.847993	6	464	6	0.048	0.763255
S. pombe	GO	GO_0016538	0.0019468	0.437689	16	621	15	0.103	0.393865
S. pombe	GO	GO_0045899	0.00123826	0.964947	5	8	2	0	0.867994
S. pombe	GO	GO_0010515	0.0047111	0.99822	13	4	2	0.121	0.897865
S. pombe	GO	GO_0001227	0.000137872	0.19556	5	3	2	0.057	0.175827
S. pombe	GO	GO_0006631	0.0222736	0.990024	6	1	1	0.069	0.88999
S. pombe	GO	GO_0010619	0.0110998	0.963193	6	18	2	0.061	0.865681
S. pombe	GO	GO_0000463	0.0029891	0.98732	11	4	2	0.029	0.883359
S. pombe	GO	GO_0000082	0.0111389	0.832265	5	24	2	0.045	0.744242
S. pombe	GO	GO_0006890	0.000885083	0.94162	25	5	3	0.233	0.841938
S. pombe	GO	GO_0043388	0.00159122	0.658834	5	9	2	0.071	0.588295
S. pombe	GO	GO_0008408	0.00614393	0.888302	12	5	2	0.114	0.792948
S. pombe	GO	GO_0005643	0.00568493	0.704349	51	145	15	0.182	0.627755
S. pombe	GO	GO_0035673	0.0165835	0.762462	5	1	1	0.012	0.678465
S. pombe	GO	GO_0016279	0.0135195	0.84218	9	11	2	0.169	0.749131
S. pombe	GO	GO_0019430	0.00180881	0.765577	10	18	3	0.218	0.680931
S. pombe	GO	GO_0045047	0.00699383	0.967006	11	6	2	0.167	0.859595
S. pombe	GO	GO_0017119	0.0286354	0.924604	7	1	1	0.028	0.820184
S. pombe	GO	GO_0005967	0.00505956	0.943558	6	12	2	0.068	0.835299
S. pombe	GO	GO_0008139	0.00568385	0.889603	12	49	4	0.158	0.787502
S. pombe	GO	GO_0038203	0.00829424	0.852595	5	83	3	0	0.754677
S. pombe	GO	GO_0006086	0.00505956	0.943732	6	12	2	0.068	0.835299
S. pombe	GO	GO_1902969	0.00104613	0.438678	14	2	2	0.147	0.387851
S. pombe	GO	GO_1990918	0.0098155	0.851821	5	88	3	0.049	0.752601
S. pombe	GO	GO_0006303	0.00919722	0.950208	14	5	2	0.203	0.83909
S. pombe	GO	GO_0002161	0.00930193	0.755652	7	13	2	0.029	0.666918
S. pombe	GO	GO_0042162	0.0244535	0.826746	10	13	2	0.128	0.727772
S. pombe	GO	GO_0017025	0.00523287	0.871129	8	8	2	0.066	0.766452
S. pombe	GO	GO_0004721	0.00247777	0.834059	13	65	5	0.117	0.73339
S. pombe	GO	GO_0005628	0.000247075	0.803391	32	3	3	0.141	0.706188
S. pombe	GO	GO_1904788	0.015058	0.763472	8	51	3	0.175	0.670854
S. pombe	GO	GO_0000993	4.78906e-05	0.823602	8	8	3	0.103	0.723174
S. pombe	GO	GO_0008289	0.00204735	0.99641	18	2	2	0.146	0.874564
S. pombe	GO	GO_0009251	0.012023	0.886751	5	25	2	0.053	0.776195
S. pombe	GO	GO_0045892	0.00186784	0.760267	6	97	4	0.081	0.665227
S. pombe	GO	GO_0006096	0.00345947	0.988965	9	117	5	0.099	0.863158
S. pombe	GO	GO_0033588	0.00705476	0.585526	6	258	5	0.041	0.510875
S. pombe	GO	GO_0003899	0.00275728	0.752455	31	24	5	0.189	0.656302
S. pombe	GO	GO_0103025	0.0165835	0.903914	5	1	1	0	0.787784
S. pombe	GO	GO_0030422	0.00505956	0.928416	6	12	2	0.039	0.80858
S. pombe	GO	GO_0003712	0.000399761	0.660188	11	10	3	0.099	0.573951
S. pombe	GO	GO_0000030	0.00614393	0.974057	12	5	2	0.154	0.846142
S. pombe	GO	GO_0031146	0.00755127	0.838088	13	5	2	0.122	0.727637
S. pombe	GO	GO_0006342	0.0278774	0.989805	19	6	2	0.256	0.859103
S. pombe	GO	GO_0070475	0.00159122	0.724884	5	9	2	0.075	0.629107
S. pombe	GO	GO_0004175	0.0157051	0.843946	21	4	2	0.256	0.732316
S. pombe	GO	GO_0044878	0.00862869	0.92233	5	21	2	0.011	0.799941
S. pombe	GO	GO_0070413	0.00145183	0.354735	5	125	4	0.006	0.306753
S. pombe	GO	GO_0051445	0.000217455	0.0689532	11	24	4	0.2	0.0595673
S. pombe	GO	GO_0072429	0.0165835	0.871394	5	1	1	0.019	0.752732
S. pombe	GO	GO_0044615	0.00239916	0.588187	5	11	2	0.08	0.507127
S. pombe	GO	GO_0000470	0.0186118	0.812369	9	13	2	0.091	0.69836
S. pombe	GO	GO_0043161	0.00361985	0.746458	76	6	4	0.17	0.641354
S. pombe	GO	GO_0005684	0.000341743	0.891381	20	13	4	0.243	0.765537
S. pombe	GO	GO_0004129	0.000609468	0.896581	8	3	2	0.125	0.769408
S. pombe	GO	GO_0035267	0.000327487	0.820604	17	31	5	0.173	0.704032
S. pombe	GO	GO_0006348	0.00270045	0.85173	20	2	2	0.211	0.730301
S. pombe	GO	GO_0008080	0.00714498	0.967533	5	19	2	0.098	0.829523
S. pombe	GO	GO_0016791	0.00153879	0.956426	11	3	2	0.076	0.817275
S. pombe	GO	GO_0048189	0.00810366	0.935421	5	82	3	0.024	0.79921
S. pombe	GO	GO_0045292	0.00325205	0.643606	102	506	59	0.147	0.549647
S. pombe	GO	GO_0031618	0.00071943	0.807457	43	7	4	0.25	0.689367
S. pombe	GO	GO_0061025	0.00307886	0.859551	5	151	4	0.087	0.733172
S. pombe	GO	GO_0061617	0.00639814	0.811483	5	18	2	0	0.691986
S. pombe	GO	GO_0001056	0.00431295	0.852921	16	3	2	0.286	0.725779
S. pombe	GO	GO_0046938	0.00337557	0.942073	5	13	2	0.018	0.8015
S. pombe	GO	GO_0009055	0.000849158	0.803091	12	11	3	0.086	0.682688
S. pombe	GO	GO_0030695	0.00570971	0.897582	5	17	2	0	0.762678
S. pombe	GO	GO_0012505	0.0131728	0.886563	14	6	2	0.143	0.752804
S. pombe	GO	GO_0000403	0.00312749	0.861789	8	29	3	0.134	0.731711
S. pombe	GO	GO_0060303	0.00040362	0.464705	19	248	12	0.116	0.394318
S. pombe	GO	GO_0006122	0.000832196	0.496606	10	14	3	0.204	0.420868
S. pombe	GO	GO_2000769	0.00450366	0.988357	7	9	2	0.071	0.837536
S. pombe	GO	GO_0005774	0.0107381	0.87869	7	14	2	0.03	0.742197
S. pombe	GO	GO_2000784	0.0165835	0.979034	5	1	1	0.005	0.826355
S. pombe	GO	GO_1990477	0.00209605	0.398009	6	39	3	0.099	0.33528
S. pombe	GO	GO_0004535	0.00121127	0.633222	6	6	2	0	0.532164
S. pombe	GO	GO_0044212	0.00197151	0.994056	12	3	2	0.096	0.835301
S. pombe	GO	GO_0070987	0.000834068	0.587885	6	28	3	0.059	0.492597
S. pombe	GO	GO_0044572	0.000399598	0.896718	10	2	2	0.232	0.750557
S. pombe	GO	GO_0030127	0.00196591	0.696461	8	5	2	0.092	0.582938
S. pombe	GO	GO_0000727	0.00980843	0.788461	8	11	2	0.116	0.659849
S. pombe	GO	GO_0006646	0.00275424	0.928248	9	5	2	0.089	0.775729
S. pombe	GO	GO_0043138	0.00239916	0.845428	5	11	2	0.006	0.706434
S. pombe	GO	GO_0000935	0.000899643	0.952732	32	4	3	0.21	0.793715
S. pombe	GO	GO_0000750	0.00104613	0.85923	14	2	2	0.158	0.714265
S. pombe	GO	GO_0031314	0.0420965	0.961975	9	1	1	0.081	0.799631
S. pombe	GO	GO_0042138	0.00133268	0.982503	7	5	2	0.071	0.816512
S. pombe	GO	GO_0048017	0.00422787	0.878663	6	11	2	0.077	0.728192
S. pombe	GO	GO_0000995	0.007401	0.721424	10	7	2	0.165	0.597859
S. pombe	GO	GO_0006361	0.00358379	0.853284	8	75	4	0.169	0.706706
S. pombe	GO	GO_0036402	0.0016837	0.975964	6	7	2	0.067	0.806323
S. pombe	GO	GO_0035974	0.000850771	0.846551	27	22	5	0.168	0.699188
S. pombe	GO	GO_0006337	0.0129568	0.799353	5	26	2	0	0.65979
S. pombe	GO	GO_0010672	0.00353891	0.676107	7	8	2	0.06	0.557364
S. pombe	GO	GO_0006367	0.000337486	0.946539	35	3	3	0.224	0.779605
S. pombe	GO	GO_0006620	9.88725e-06	0.0062297	10	4	3	0.221	0.00512439
S. pombe	GO	GO_0016570	0.0011918	0.566055	8	4	2	0.131	0.464745
S. pombe	GO	GO_0000026	0.00353891	0.972436	7	8	2	0.032	0.797176
S. pombe	GO	GO_1990116	0.013609	0.976288	6	20	2	0.083	0.800033
S. pombe	GO	GO_0007034	0.00485173	0.965965	7	41	3	0.089	0.791535
S. pombe	GO	GO_1990112	0.0129203	0.976526	6	73	3	0.083	0.800033
S. pombe	GO	GO_0008233	0.0282321	0.958084	10	14	2	0.095	0.784688
S. pombe	GO	GO_0010506	0.000271913	0.311546	5	4	2	0.069	0.255136
S. pombe	GO	GO_0003684	0.00209142	0.919929	32	5	3	0.274	0.75283
S. pombe	GO	GO_0016579	0.0120929	0.812217	23	762	21	0.195	0.664347
S. pombe	GO	GO_0019905	0.0044742	0.968368	5	15	2	0.093	0.791526
S. pombe	GO	GO_0072542	0.0016837	0.857259	6	7	2	0.04	0.699633
S. pombe	GO	GO_0043130	0.00251983	0.973056	28	6	3	0.11	0.793357
S. pombe	GO	GO_0030134	0.00204735	0.984824	18	2	2	0.23	0.801577
S. pombe	GO	GO_0030904	0.0165835	0.985067	5	1	1	0.005	0.801329
S. pombe	GO	GO_0004540	0.0165835	0.975028	5	1	1	0.013	0.792968
S. pombe	GO	GO_0042144	0.000409302	0.257451	17	6	3	0.131	0.208727
S. pombe	GO	GO_0031120	0.00941342	0.939495	8	43	3	0.173	0.759892
S. pombe	GO	GO_0031072	0.00220864	0.982883	12	15	3	0.109	0.794593
S. pombe	GO	GO_0005771	0.0121497	0.952161	7	15	2	0.059	0.769462
S. pombe	GO	GO_0070086	0.0165835	0.945939	5	1	1	0	0.764013
S. pombe	GO	GO_0000112	0.00227897	0.999263	5	140	4	0.028	0.80705
S. pombe	GO	GO_0007006	0.000887048	0.953585	9	3	2	0.1	0.76929
S. pombe	GO	GO_0017148	0.0147174	0.689132	9	654	9	0.127	0.555683
S. pombe	GO	GO_0005764	0.0115006	0.85156	5	93	3	0	0.68594
S. pombe	GO	GO_0048037	0.0165835	0.984214	5	1	1	0.072	0.792554
S. pombe	GO	GO_0043248	0.00742422	0.933815	8	91	4	0.104	0.751785
S. pombe	GO	GO_0005834	0.00239916	0.924853	5	11	2	0.044	0.744313
S. pombe	GO	GO_0043565	0.00117299	0.295125	27	5	3	0.228	0.237149
S. pombe	GO	GO_0001054	0.00614393	0.964761	12	5	2	0.165	0.774621
S. pombe	GO	GO_0005720	0.00104613	0.900669	14	2	2	0.176	0.723099
S. pombe	GO	GO_0008134	0.00104613	0.935991	14	2	2	0.129	0.75116
S. pombe	GO	GO_0006283	0.0070327	0.800623	9	33	3	0.146	0.642502
S. pombe	GO	GO_0051285	0.000392227	0.928123	48	17	6	0.202	0.744153
S. pombe	GO	GO_0005688	0.00730664	0.905374	9	8	2	0.073	0.725808
S. pombe	GO	GO_0030479	1.09785e-06	0.00529697	57	630	48	0.229	0.00423895
S. pombe	GO	GO_0000288	0.0011918	0.617904	8	4	2	0.204	0.49355
S. pombe	GO	GO_0031617	0.000399598	0.502694	10	2	2	0.158	0.401291
S. pombe	GO	GO_0031939	8.58165e-05	0.619689	6	2	2	0.153	0.49355
S. pombe	GO	GO_0035871	0.00123826	0.9378	5	8	2	0.012	0.74642
S. pombe	GO	GO_0070924	0.0165835	0.996628	5	1	1	0.017	0.791015
S. pombe	GO	GO_0005801	0.000399598	0.832775	10	2	2	0.167	0.660537
S. pombe	GO	GO_0005844	0.00699383	0.950655	11	6	2	0.126	0.753658
S. pombe	GO	GO_0045787	0.0222736	0.969661	6	1	1	0.076	0.768616
S. pombe	GO	GO_0030989	0.00126453	0.675037	15	2	2	0.24	0.534996
S. pombe	GO	GO_0070628	0.00193953	0.975673	7	6	2	0.071	0.773
S. pombe	GO	GO_0008121	0.00538125	0.717352	8	35	3	0.184	0.567148
S. pombe	GO	GO_0009060	0.00250537	0.867079	15	12	3	0.168	0.684766
S. pombe	GO	GO_0042802	0.0109615	0.681845	8	410	7	0.137	0.536691
S. pombe	GO	GO_0033617	0.00043022	0.874765	26	4	3	0.187	0.687268
S. pombe	GO	GO_0071805	0.0165835	0.97753	5	1	1	0.036	0.767292
S. pombe	GO	GO_0007088	0.0222736	0.981737	6	1	1	0.076	0.768616
S. pombe	GO	GO_0006468	0.00245237	0.856121	36	11	4	0.214	0.669861
S. pombe	GO	GO_0072480	0.000935592	0.969628	5	7	2	0	0.758621
S. pombe	GO	GO_0044571	0.000536061	0.957646	11	2	2	0.079	0.747239
S. pombe	GO	GO_0070814	0.0165835	0.948258	5	1	1	0.058	0.738892
S. pombe	GO	GO_0007059	0.000671481	0.882023	5	6	2	0	0.687235
S. pombe	GO	GO_0000244	0.000205517	0.967342	8	2	2	0.073	0.752581
S. pombe	GO	GO_0010514	0.00872607	0.856212	5	84	3	0.078	0.664257
S. pombe	GO	GO_0003825	0.00150184	0.395553	5	126	4	0.006	0.306753
S. pombe	GO	GO_0004805	0.00150184	0.395553	5	126	4	0.006	0.306753
S. pombe	GO	GO_0005946	0.00150184	0.395553	5	126	4	0.006	0.306753
S. pombe	GO	GO_0005719	0.00941723	0.969418	5	22	2	0.058	0.750275
S. pombe	GO	GO_0002098	0.0492332	0.989423	10	1	1	0.041	0.764079
S. pombe	GO	GO_0005732	0.00361088	0.969443	15	3	2	0.133	0.746071
S. pombe	GO	GO_0043022	0.00104363	0.379938	19	7	3	0.107	0.292372
S. pombe	GO	GO_0043967	0.00350006	0.980279	6	10	2	0.102	0.752536
S. pombe	GO	GO_0120113	0.00030031	0.653273	9	2	2	0.05	0.500675
S. pombe	GO	GO_0031454	0.00473194	0.748214	5	68	3	0	0.571214
S. pombe	GO	GO_0045132	0.00030031	0.188895	9	2	2	0.13	0.144179
S. pombe	GO	GO_0032543	0.00844347	0.805774	100	14	6	0.13	0.614631
S. pombe	GO	GO_0008353	0.000205517	0.958718	8	2	2	0.144	0.730871
S. pombe	GO	GO_0090726	8.69572e-06	0.211107	10	13	4	0.108	0.160804
S. pombe	GO	GO_0009272	0.000336211	0.399633	33	120	12	0.23	0.304043
S. pombe	GO	GO_0000709	0.000935592	0.392325	5	7	2	0.048	0.297644
S. pombe	GO	GO_0000049	0.00128703	0.736472	31	11	4	0.181	0.558593
S. pombe	GO	GO_0033314	0.0075179	0.879049	20	3	2	0.213	0.666262
S. pombe	GO	GO_0005793	0.0047111	0.784263	13	4	2	0.149	0.593454
S. pombe	GO	GO_0043231	0.00366838	0.647568	14	147	7	0.091	0.489789
S. pombe	GO	GO_0070181	0.0222736	0.980508	6	1	1	0.035	0.741444
S. pombe	GO	GO_0007005	0.00423926	0.896367	18	146	8	0.16	0.675938
S. pombe	GO	GO_0045739	8.58165e-05	0.103617	6	2	2	0.171	0.077832
S. pombe	GO	GO_0045039	0.000536061	0.674365	11	2	2	0.17	0.504318
S. pombe	GO	GO_0000220	8.58165e-05	0.649004	6	2	2	0.06	0.485317
S. pombe	GO	GO_1905323	0.0067008	0.512261	7	11	2	0.073	0.38304
S. pombe	GO	GO_0004032	0.000271913	0.826824	5	4	2	0.02	0.617969
S. pombe	GO	GO_0004521	0.00153879	0.996696	11	3	2	0.081	0.743932
S. pombe	GO	GO_0016887	0.00199452	0.832517	83	1128	83	0.147	0.62058
S. pombe	GO	GO_0031931	0.00682482	0.969662	8	38	3	0.086	0.718983
S. pombe	GO	GO_0010181	0.000613487	0.815474	19	6	3	0.104	0.602279
S. pombe	GO	GO_0000836	0.023075	0.567101	8	462	7	0.048	0.417992
S. pombe	GO	GO_0008483	0.000205517	0.837302	8	2	2	0.033	0.616597
S. pombe	GO	GO_0042175	0.00133268	0.848455	7	5	2	0.013	0.623834
S. pombe	GO	GO_0006895	0.00572733	0.99685	14	4	2	0.123	0.73275
S. pombe	GO	GO_0000122	0.00156157	0.894099	52	958	50	0.248	0.656098
S. pombe	GO	GO_0000390	0.0019911	0.886266	5	10	2	0.068	0.649504
S. pombe	GO	GO_0042407	0.00997729	0.861957	6	17	2	0.023	0.631049
S. pombe	GO	GO_0010468	0.00224433	0.477658	6	8	2	0.065	0.349639
S. pombe	GO	GO_0031929	0.0300082	0.995593	10	245	6	0.1	0.728041
S. pombe	GO	GO_0030010	0.000609468	0.985079	8	3	2	0.065	0.716179
S. pombe	GO	GO_0070125	0.000145157	0.381975	5	21	3	0.046	0.277456
S. pombe	GO	GO_0006611	0.0165835	0.906894	5	1	1	0	0.658111
S. pombe	GO	GO_0001181	0.00556397	0.66772	9	7	2	0.17	0.484228
S. pombe	GO	GO_1902716	0.00916605	0.910333	9	9	2	0.178	0.659842
S. pombe	GO	GO_0006506	0.00364869	0.845979	26	31	5	0.168	0.612994
S. pombe	GO	GO_0043539	0.0009526	0.988932	5	39	3	0.075	0.710618
S. pombe	GO	GO_0120115	0.0067008	0.53308	7	11	2	0.073	0.38304
S. pombe	GO	GO_0016251	0.0263243	0.919591	34	3	2	0.256	0.659419
S. pombe	GO	GO_0008033	0.00519414	0.895193	15	100	6	0.266	0.641181
S. pombe	GO	GO_0070006	0.000817276	0.721134	6	5	2	0.152	0.515719
S. pombe	GO	GO_0033263	0.0139466	0.954141	6	75	3	0.002	0.68232
S. pombe	GO	GO_0072344	0.012023	0.946803	5	25	2	0	0.676323
S. pombe	GO	GO_0034198	0.0286354	0.986536	7	1	1	0.114	0.703741
S. pombe	GO	GO_0080008	0.000138317	0.317514	11	80	6	0.132	0.226431
S. pombe	GO	GO_1990619	0.00941723	0.965863	5	22	2	0	0.686843
S. pombe	GO	GO_0005770	0.00224961	0.911842	21	36	5	0.215	0.647701
[truncated: 2,898 more rows]
