# Supplementary material for: The Functional 3D Organization of Unicellular Genomes
Source: Sci Rep. 2019 Sep 4;9:12734. doi: 10.1038/s41598-019-48798-7 (PMC6726614; doi:10.1038/s41598-019-48798-7)
Supplement: Supplementary file 3 — Supplementary detailed results [file 41598_2019_48798_MOESM3_ESM.zip › ResultSummary.xlsx]

## Sheet: ResultSummary
Organism	Annotation	Name	pvalue	qvalue	B	n	b	RMSE	1Dqvalue	#Empirical<p	NearestP
C. crescentus	COGs	COG1629	1.2e-06	0.00251	37	149	29	0.178	0.0461
C. crescentus	COGs	COG3668	0.000374	0.0352	7	110	7	0.363	0.302
C. crescentus	COGs	COG2814	0.000574	0.0245	6	53	5	0.19	0.183
C. crescentus	COGs	COG4772	7.03e-05	0.0436	8	66	7	0.397	0.26
C. crescentus	COGs	COG2885	0.0119	0.202	5	134	5	0.396	0.959
C. crescentus	GO	GO_0006260	5.99e-06	0.00796	17	123	15	0.347	0.841	0	0.0087
C. crescentus	GO	GO_0006355	1.28e-09	1.81e-05	189	76	61	0.068	0.00184
C. crescentus	GO	GO_0051536	0.000227	0.0384	22	35	9	0.222	0.996
C. crescentus	GO	GO_0006662	0.00101	0.0514	5	39	4	0.431	0.912
C. crescentus	GO	GO_0006298	0.000108	0.0589	4	11	3	0.545	0.685
C. crescentus	TFs	CC0057	3.02e-06	0.056	12	4	4	0.317	0.058
C. crescentus	TFs	CC0752	6.7e-06	0.00271	6	3	3	0.448	0.00271
C. crescentus	TFs	CC0357	0.00043	0.0871	5	2	2	0.179	0.0871
C. crescentus	TFs	CC2053	0.00043	0.0871	5	2	2	0.192	0.0871
C. crescentus	TFs	CC0445	1.9e-08	7.68e-06	5	13	5	0.017	5.77e-06
C. crescentus	Transferase	nucleotidyltransferase_3d	0.000209	0.238	3	3	2	0.19	0.911
C. crescentus	Transferase	phosphotransferase_3d	0.00136	0.371	13	11	4	0.298	0.573
C. crescentus	Transferase	heptosyltransferase_3d	0.0325	0.718	4	1	1	0.137	0.911
C. crescentus	Transferase	succinyltransferase_3d	0.000191	0.231	4	2	2	0.197	0.279
C. crescentus	Transferase	sulfurtransferase_3d	0.0325	0.776	4	1	1	0.213	0.821
B. Subtilis	COGs	COG596	1.43e-08	0.000391	14	75	12	0.271	0.0425
B. Subtilis	COGs	COG463	9.87e-07	0.00788	9	5	4	0.234	0.412
B. Subtilis	COGs	COG277	0.000118	0.0652	4	2	2	0.21	0.659
B. Subtilis	COGs	COG614	1.85e-06	0.00844	5	12	4	0.348	0.068
B. Subtilis	COGs	COG726	0.000335	0.039	6	115	6	0.323	0.262
B. Subtilis	GO	GO_0016310	2.62e-05	0.00759	8	120	8	0.201	0.333
B. Subtilis	GO	GO_0009228	8.14e-05	0.018	9	24	5	0.281	0.587
B. Subtilis	GO	GO_0004289	8.66e-05	0.018	8	138	8	0.332	0.179
B. Subtilis	GO	GO_0046961	2.59e-05	0.0137	4	9	3	0.285	0.126
B. Subtilis	GO	GO_0009073	6.95e-07	0.000136	6	45	6	0.059	0.00112
B. Subtilis	TFs	30min_BSU16170	9.15e-06	0.000219	84	858	83	0.155	0.0812
B. Subtilis	TFs	0min_BSU16170	1.05e-05	0.00209	84	713	76	0.155	0.0812
B. Subtilis	TFs	5min_BSU33680	2.96e-05	0.0156	4	2	2	0.144	0.323	0	0.00322
B. Subtilis	TFs	60min_BSU16170	6.67e-07	0.00812	84	307	48	0.155	0.0812
B. Subtilis	TFs	30min_BSU40350	1.4e-08	0.000353	4	13	4	0.05	0.00177
B. Subtilis	HiCDatasets	HM890_60min_4kb	0	0	51	151	34	0.329	1.86e-06
B. Subtilis	HiCDatasets	HM890_30min_4kb	1.73e-11	9.15e-09	24	61	14	0.388	6.99e-11
B. Subtilis	HiCDatasets	HM890_5min_4kb	3.62e-06	0.00229	32	387	26	0.361	4.58e-06
S. pombe	KOGs	KOG0255	2.52e-08	0.000369	18	20	7	0.275	0.00707
S. pombe	KOGs	KOG2210	8.89e-06	0.00245	4	60	4	0.014	0.0298
S. pombe	KOGs	KOG0393	0.000295	0.0539	6	256	6	0.052	0.653
S. pombe	KOGs	KOG0252	7.07e-05	0.0674	5	59	4	0.201	0.607
S. pombe	KOGs	KOG0867	8.29e-06	0.0961	4	14	3	0	0.749
S. pombe	GO	GO_0075297	0	0	19	129	18	0.097	0.582
S. pombe	GO	GO_0032991	4.37e-08	1.76e-05	35	719	35	0.136	0.14
S. pombe	GO	GO_0030287	9.14e-08	0.000121	6	30	5	0.229	0.292
S. pombe	GO	GO_0033429	1.1e-09	1.76e-05	8	44	7	0.013	0.0125
S. pombe	GO	GO_0097639	7.73e-08	0.000104	9	33	6	0.264	0.066
S. pombe	TFs	SPAC25B8.19c	2.06e-05	0.0275	6	33	4	0.305	0.375	0	0.0018
S. pombe	TFs	SPAC8C9.14	0.000145	0.119	4	31	3	0.176	0.648
S. pombe	TFs	SPBC32C12.02	8.71e-05	0.194	17	4	3	0.136	0.953
S. pombe	TFs	SPBC29B5.01	3.12e-06	0.157	13	18	5	0.196	0.627
S. pombe	TFs	SPBC23G7.09	3.01e-05	0.259	4	75	4	0	0.869
S. pombe	HiC	diff_wt_GSM1379431_SPK567	4.34e-13	9.44e-08	60	36	17	0.209	6.84e-06
S. pombe	HiC	diff_wt_GSM1379430_rad21ts	1.58e-13	1.01e-09	64	299	44	0.343	1.05e-08	0	0.00931
S. pombe	HiC	diff_wt_GSM1379427_wt_999a	0	0	47	110	28	0.493	0
S. pombe	Expression	binarized_difexp_pht1d	5.33e-15	3.69e-10	26	329	26	0.106	0.000143
S. pombe	Expression	binarized_difexp_rad21k_pht1d	5.72e-14	3.61e-11	27	181	22	0.118	5.07e-06
S. pombe	Expression	binarized_difexp_WT	0	0	111	546	100	0.105	0
S. pombe	Expression	binarized_difexp_rad21k	0	0	80	525	79	0.287	0
S. pombe	Spermine	spermine	3.69e-06	0.00232	11	3	3	0.08	0.0178
S. pombe	CGH	CGH_fixed	0	0	24	22	13	0.335	1.3e-06	0	0.0344
S. cerevisiae	KOGs	KOG1721	0	0	30	1398	29	0.027	0.136
S. cerevisiae	KOGs	KOG0254	0	0	39	570	28	0.025	0.236
S. cerevisiae	KOGs	KOG1286	2.2e-10	6.95e-08	16	1303	16	0.012	0.0909
S. cerevisiae	KOGs	KOG0471	2.98e-11	8.86e-08	7	66	6	0.014	0.0467
S. cerevisiae	KOGs	KOG0590	2.21e-07	7.52e-05	8	723	8	0.019	0.919
S. cerevisiae	GO	GO0003678	3.53e-10	8.04e-05	20	55	8	0.107	0.196
S. cerevisiae	GO	GO0043328	8.72e-09	0.000626	18	93	8	0	1
S. cerevisiae	GO	GO0002181	2.69e-06	0.00142	150	4144	150	0.208	0.933
S. cerevisiae	GO	GO0005741	1.38e-07	0.00101	80	2229	64	0.174	0.451
S. cerevisiae	GO	GO0000045	0.000229	0.00229	14	1105	11	0.047	0.79
S. cerevisiae	TFs	PGD1	0	0	16	10	7	0.004	4e-09
S. cerevisiae	TFs	CDC73	1.71e-13	4.73e-09	86	31	12	0.289	0.206
S. cerevisiae	TFs	CHA4	2.29e-09	4.53e-05	44	167	13	0.155	0.338
S. cerevisiae	TFs	NCB2	2.08e-08	0.000265	102	4082	95	0.153	0.161
S. cerevisiae	TFs	FKH2	5.03e-08	0.00033	109	3605	94	0.145	0.0535
S. cerevisiae	Retrotransposones	LtrType5	2.19e-12	4.83e-07	8	184	8	0.04	0.0324	0	0.00137
S. cerevisiae	Retrotransposones	LtrType2_retrotransposone	0.000351	0.0896	13	2768	13	0.007	0.512
S. cerevisiae	Retrotransposones	LtrType3	0.00245	0.331	41	3	2	0.131	0.548
S. cerevisiae	Retrotransposones	LtrType1_retrotransposone	0.000296	0.128	31	112	6	0.063	0.207
S. cerevisiae	Retrotransposones	LtrType3_retrotransposone	0.000655	0.6	2	1	1	0	0.548
N. crassa	GO	GO_0008541	5.14e-10	0.00012	6	7	5	0.043	1.34e-05	0	0.0268
N. crassa	GO	GO_0003677	7.69e-05	0.167	215	181	96	0.091	4.67e-05
N. crassa	GO	GO_0016887	1.73e-05	0.024	66	196	42	0.125	8.36e-05
N. crassa	GO	GO_0050684	9.64e-07	0.00158	5	3	3	0	0.00084
N. crassa	GO	GO_0006886	3.93e-05	0.334	91	424	86	0.089	0.00088
N. crassa	GO	GO_0042026	2.22e-05	0.00874	6	16	4	0.028	0.0109	0	0.0267
